# Supplementary material for: In silico evolution of globular protein folds from random sequences
Source: Proc Natl Acad Sci U S A. 2025 Jun 30;122(27):e2509015122. doi: 10.1073/pnas.2509015122 (PMC12260532; doi:10.1073/pnas.2509015122)
Supplement: Supplementary file 2 — Dataset S01 (CSV) [file pnas.2509015122.sd01.csv]

query	target	fident	qcov	alnlen	mismatch	qstart	qend	evalue	prob	db
run100_lastpdb.pdb	MGYP000193813935.pdb.gz	0.194	0.947	36	29	2	37	0.1425	1.0	3esm
run100_lastpdb.pdb	MGYP001623089057.pdb.gz	0.264	0.895	34	25	3	36	0.1798	1.0	3esm
run100_lastpdb.pdb	MGYP003293275522.pdb.gz	0.272	0.868	33	24	3	35	0.202	1.0	3esm
run100_lastpdb.pdb	MGYP003780601489.pdb.gz	0.277	0.947	36	26	2	37	0.2141	1.0	3esm
run100_lastpdb.pdb	MGYP000322988378.pdb.gz	0.263	1.0	38	28	1	38	0.2141	1.0	3esm
run100_lastpdb.pdb	MGYP002864994900.pdb.gz	0.257	0.921	35	26	2	36	0.2549	1.0	3esm
run100_lastpdb.pdb	MGYP001578102045.pdb.gz	0.257	0.921	35	26	2	36	0.2549	1.0	3esm
run100_lastpdb.pdb	MGYP002508045915.pdb.gz	0.272	0.868	33	24	3	35	0.2701	1.0	3esm
run100_lastpdb.pdb	MGYP000500521050.pdb.gz	0.2	0.921	35	28	2	36	0.2863	1.0	3esm
run100_lastpdb.pdb	MGYP000873897279.pdb.gz	0.294	0.895	34	24	3	36	0.2863	1.0	3esm
run100_lastpdb.pdb	MGYP001235183629.pdb.gz	0.307	0.921	39	23	3	37	0.2863	1.0	3esm
run100_lastpdb.pdb	AF-A0A6L5K3J7-F1-model_v4	0.257	0.921	35	26	2	36	0.2963	1.0	2afdb
run100_lastpdb.pdb	MGYP002510765357.pdb.gz	0.333	0.868	33	22	3	35	0.3035	1.0	3esm
run100_lastpdb.pdb	AF-A0A2M8BKB5-F1-model_v4	0.235	0.895	34	26	3	36	0.3141	1.0	2afdb
run100_lastpdb.pdb	AF-A0A3D0DFZ3-F1-model_v4	0.314	0.921	35	24	2	36	0.3141	1.0	2afdb
run100_lastpdb.pdb	MGYP001058187832.pdb.gz	0.272	0.868	33	24	3	35	0.3217	1.0	3esm
run100_lastpdb.pdb	AF-A0A2D6E8W7-F1-model_v4	0.257	0.921	35	26	2	36	0.3329	1.0	2afdb
run100_lastpdb.pdb	MGYP003620242044.pdb.gz	0.312	0.842	32	22	3	34	0.3409	1.0	3esm
run100_lastpdb.pdb	MGYP000874290408.pdb.gz	0.343	0.842	32	21	3	34	0.3409	1.0	3esm
run100_lastpdb.pdb	MGYP001466606193.pdb.gz	0.2	0.921	35	28	3	37	0.3409	1.0	3esm
run100_lastpdb.pdb	MGYP002510173396.pdb.gz	0.242	0.868	33	25	3	35	0.3614	1.0	3esm
run100_lastpdb.pdb	MGYP001139475404.pdb.gz	0.235	0.895	34	26	3	36	0.3614	1.0	3esm
run100_lastpdb.pdb	AF-A0A7C4QAA7-F1-model_v4	0.2	0.921	35	28	2	36	0.374	1.0	2afdb
run100_lastpdb.pdb	AF-A0A7X8BG60-F1-model_v4	0.257	0.921	35	26	2	36	0.374	1.0	2afdb
run100_lastpdb.pdb	MGYP000395513671.pdb.gz	0.176	0.895	34	28	2	35	0.383	1.0	3esm
run100_lastpdb.pdb	MGYP001446102227.pdb.gz	0.2	0.921	35	28	2	36	0.383	1.0	3esm
run100_lastpdb.pdb	MGYP001099312820.pdb.gz	0.235	0.895	34	26	3	36	0.383	1.0	3esm
run100_lastpdb.pdb	MGYP003325288658.pdb.gz	0.272	0.868	33	24	3	35	0.383	1.0	3esm
run100_lastpdb.pdb	MGYP000440962456.pdb.gz	0.2	0.921	35	28	2	36	0.383	1.0	3esm
run100_lastpdb.pdb	AF-A0A7W0NNC1-F1-model_v4	0.305	0.947	36	25	2	37	0.3964	1.0	2afdb
run100_lastpdb.pdb	MGYP003185665262.pdb.gz	0.176	0.895	34	28	2	35	0.4059	1.0	3esm
run100_lastpdb.pdb	MGYP001021877083.pdb.gz	0.228	0.921	35	27	2	36	0.4059	1.0	3esm
run100_lastpdb.pdb	MGYP003375234836.pdb.gz	0.212	0.868	33	26	3	35	0.4059	1.0	3esm
run100_lastpdb.pdb	MGYP000218159039.pdb.gz	0.25	0.842	32	24	3	34	0.4059	1.0	3esm
run100_lastpdb.pdb	MGYP001417918985.pdb.gz	0.281	0.842	32	23	3	34	0.4059	1.0	3esm
run100_lastpdb.pdb	MGYP000489440827.pdb.gz	0.218	0.842	32	25	3	34	0.4059	1.0	3esm
run100_lastpdb.pdb	MGYP000023418772.pdb.gz	0.314	0.921	35	24	2	36	0.4059	1.0	3esm
run100_lastpdb.pdb	AF-A0A523U731-F1-model_v4	0.235	0.895	34	26	3	36	0.4201	1.0	2afdb
run100_lastpdb.pdb	AF-A0A1F4XNP5-F1-model_v4	0.264	0.895	34	25	3	36	0.4201	1.0	2afdb
run100_lastpdb.pdb	MGYP000635278087.pdb.gz	0.212	0.868	33	26	3	35	0.4303	1.0	3esm
run100_lastpdb.pdb	MGYP000176161076.pdb.gz	0.242	0.868	33	25	3	35	0.4303	1.0	3esm
run100_lastpdb.pdb	MGYP001294624567.pdb.gz	0.228	0.921	35	27	2	36	0.4303	1.0	3esm
run100_lastpdb.pdb	AF-A0A1M6TAN6-F1-model_v4	0.242	0.868	33	25	3	35	0.4453	1.0	2afdb
run100_lastpdb.pdb	AF-A0A7V0WX88-F1-model_v4	0.235	0.895	34	26	3	36	0.4453	1.0	2afdb
run100_lastpdb.pdb	AF-A0A5D6WR29-F1-model_v4	0.285	0.921	35	24	1	35	0.4453	1.0	2afdb
run100_lastpdb.pdb	MGYP000410172909.pdb.gz	0.222	0.947	36	28	2	37	0.456	1.0	3esm
run100_lastpdb.pdb	MGYP000484880543.pdb.gz	0.242	0.868	33	25	3	35	0.456	1.0	3esm
run100_lastpdb.pdb	MGYP001308289155.pdb.gz	0.333	0.868	33	22	3	35	0.456	1.0	3esm
run100_lastpdb.pdb	MGYP002478323062.pdb.gz	0.205	0.895	34	27	3	36	0.456	1.0	3esm
run100_lastpdb.pdb	MGYP000864240869.pdb.gz	0.212	0.868	33	26	3	35	0.456	1.0	3esm
run100_lastpdb.pdb	MGYP003426126315.pdb.gz	0.322	0.816	31	21	4	34	0.456	1.0	3esm
run100_lastpdb.pdb	AF-A0A660X4F1-F1-model_v4	0.257	0.921	35	26	2	36	0.4719	1.0	2afdb
run100_lastpdb.pdb	AF-A0A2H6K602-F1-model_v4	0.228	0.921	35	27	2	36	0.4719	1.0	2afdb
run100_lastpdb.pdb	MGYP003362190315.pdb.gz	0.212	0.868	33	26	2	34	0.4834	1.0	3esm
run100_lastpdb.pdb	MGYP001487078671.pdb.gz	0.205	0.895	34	27	2	35	0.4834	1.0	3esm
run100_lastpdb.pdb	MGYP000203282721.pdb.gz	0.303	0.868	33	23	3	35	0.4834	1.0	3esm
run100_lastpdb.pdb	MGYP000984755583.pdb.gz	0.303	0.868	33	23	3	35	0.4834	1.0	3esm
run100_lastpdb.pdb	MGYP001097661475.pdb.gz	0.303	0.868	33	23	3	35	0.4834	1.0	3esm
run100_lastpdb.pdb	MGYP000011619808.pdb.gz	0.25	0.947	36	27	3	38	0.4834	1.0	3esm
run100_lastpdb.pdb	MGYP000639122407.pdb.gz	0.212	0.868	33	26	3	35	0.4834	1.0	3esm
run100_lastpdb.pdb	MGYP001480197380.pdb.gz	0.2	0.921	35	28	2	36	0.4834	1.0	3esm
run100_lastpdb.pdb	MGYP000613302293.pdb.gz	0.176	0.895	34	28	3	36	0.4834	1.0	3esm
run100_lastpdb.pdb	MGYP001587292970.pdb.gz	0.235	0.895	34	26	3	36	0.4834	1.0	3esm
run100_lastpdb.pdb	MGYP002622584740.pdb.gz	0.294	0.895	34	24	3	36	0.4834	1.0	3esm
run100_lastpdb.pdb	AF-A0A1W9TGP8-F1-model_v4	0.25	0.842	32	24	2	33	0.5002	1.0	2afdb
run100_lastpdb.pdb	AF-D3S4T2-F1-model_v4	0.424	0.868	33	19	3	35	0.5002	1.0	2afdb
run100_lastpdb.pdb	AF-A0A316PXY5-F1-model_v4	0.176	0.895	34	28	2	35	0.5002	1.0	2afdb
run100_lastpdb.pdb	AF-A0A7Y5CS67-F1-model_v4	0.228	0.921	35	27	2	36	0.5002	1.0	2afdb
run100_lastpdb.pdb	AF-A0A7C4XH87-F1-model_v4	0.294	0.895	34	24	3	36	0.5002	1.0	2afdb
run100_lastpdb.pdb	MGYP001266223534.pdb.gz	0.2	0.921	35	28	2	36	0.5123	1.0	3esm
run100_lastpdb.pdb	MGYP001254163881.pdb.gz	0.142	0.921	35	30	2	36	0.5123	1.0	3esm
run100_lastpdb.pdb	MGYP001020477855.pdb.gz	0.171	0.921	35	29	2	36	0.5123	1.0	3esm
run100_lastpdb.pdb	MGYP001113745543.pdb.gz	0.205	0.895	34	27	3	36	0.5123	1.0	3esm
run100_lastpdb.pdb	AF-A0A661B2V9-F1-model_v4	0.285	0.921	35	25	2	36	0.5302	1.0	2afdb
run100_lastpdb.pdb	AF-A0A2H5W4J2-F1-model_v4	0.2	0.921	35	28	2	36	0.5302	1.0	2afdb
run100_lastpdb.pdb	MGYP001363862015.pdb.gz	0.272	0.868	33	24	3	35	0.543	1.0	3esm
run100_lastpdb.pdb	MGYP000510666260.pdb.gz	0.272	0.868	33	23	2	34	0.543	1.0	3esm
run100_lastpdb.pdb	MGYP001041350899.pdb.gz	0.264	0.895	34	25	3	36	0.543	1.0	3esm
run100_lastpdb.pdb	MGYP000639051321.pdb.gz	0.285	0.921	35	25	2	36	0.543	1.0	3esm
run100_lastpdb.pdb	MGYP000861594277.pdb.gz	0.242	0.868	33	25	3	35	0.543	1.0	3esm
run100_lastpdb.pdb	AF-A0A7V6E0R3-F1-model_v4	0.242	0.868	33	25	3	35	0.5619	1.0	2afdb
run100_lastpdb.pdb	AF-A0A7X8AML1-F1-model_v4	0.272	0.868	33	24	3	35	0.5619	1.0	2afdb
run100_lastpdb.pdb	AF-A0A0S2HY24-F1-model_v4	0.176	0.895	34	28	3	36	0.5619	1.0	2afdb
run100_lastpdb.pdb	AF-A0A5M4ATY5-F1-model_v4	0.194	0.947	36	29	3	38	0.5619	1.0	2afdb
run100_lastpdb.pdb	AF-A0A7C7R875-F1-model_v4	0.2	0.921	35	28	2	36	0.5619	1.0	2afdb
run100_lastpdb.pdb	AF-A0A351MKA9-F1-model_v4	0.176	0.895	34	28	3	36	0.5619	1.0	2afdb
run100_lastpdb.pdb	MGYP001156058177.pdb.gz	0.212	0.868	33	26	3	35	0.5755	1.0	3esm
run100_lastpdb.pdb	MGYP001564539937.pdb.gz	0.216	0.974	37	29	1	37	0.5755	1.0	3esm
run100_lastpdb.pdb	MGYP000484205460.pdb.gz	0.264	0.895	34	25	3	36	0.5755	1.0	3esm
run100_lastpdb.pdb	MGYP002769602458.pdb.gz	0.212	0.868	33	26	3	35	0.5755	1.0	3esm
run100_lastpdb.pdb	MGYP001218572877.pdb.gz	0.176	0.895	34	28	3	36	0.5755	1.0	3esm
run100_lastpdb.pdb	MGYP002639282240.pdb.gz	0.303	0.868	33	23	3	35	0.5755	1.0	3esm
run100_lastpdb.pdb	MGYP001056892278.pdb.gz	0.242	0.868	33	25	3	35	0.5755	1.0	3esm
run100_lastpdb.pdb	MGYP001119932191.pdb.gz	0.25	0.842	32	24	3	34	0.5755	1.0	3esm
run100_lastpdb.pdb	MGYP002626271155.pdb.gz	0.235	0.895	34	26	3	36	0.5755	1.0	3esm
run100_lastpdb.pdb	MGYP000325652936.pdb.gz	0.25	0.842	32	24	3	34	0.5755	1.0	3esm
run100_lastpdb.pdb	MGYP001820574537.pdb.gz	0.176	0.895	34	28	3	36	0.5755	1.0	3esm
run100_lastpdb.pdb	MGYP002512709985.pdb.gz	0.242	0.868	33	25	3	35	0.5755	1.0	3esm
run100_lastpdb.pdb	AF-A0A521U4W5-F1-model_v4	0.228	0.921	35	27	2	36	0.5956	1.0	2afdb
run100_lastpdb.pdb	AF-M1WSL0-F1-model_v4	0.205	0.895	34	27	3	36	0.5956	1.0	2afdb
run100_lastpdb.pdb	AF-A0A7C4LDC4-F1-model_v4	0.205	0.895	34	27	3	36	0.5956	1.0	2afdb
run100_lastpdb.pdb	AF-A0A523XQ43-F1-model_v4	0.2	0.921	35	28	2	36	0.5956	1.0	2afdb
run100_lastpdb.pdb	AF-A0A7X7WGU4-F1-model_v4	0.235	0.895	34	26	3	36	0.5956	1.0	2afdb
run100_lastpdb.pdb	AF-A0A1G0WR02-F1-model_v4	0.264	0.895	34	25	3	36	0.5956	1.0	2afdb
run100_lastpdb.pdb	AF-A0A7C7UJ20-F1-model_v4	0.264	0.895	34	25	3	36	0.5956	1.0	2afdb
run100_lastpdb.pdb	AF-A0A662QC96-F1-model_v4	0.2	0.921	35	28	2	36	0.5956	1.0	2afdb
run100_lastpdb.pdb	AF-Q2RVW6-F1-model_v4	0.176	0.895	34	28	3	36	0.5956	1.0	2afdb
run100_lastpdb.pdb	AF-I3XWN0-F1-model_v4	0.2	0.921	35	28	2	36	0.5956	1.0	2afdb
run100_lastpdb.pdb	MGYP003311449144.pdb.gz	0.151	0.868	33	28	3	35	0.61	1.0	3esm
run100_lastpdb.pdb	MGYP002856564883.pdb.gz	0.242	0.868	33	25	3	35	0.61	1.0	3esm
run100_lastpdb.pdb	MGYP001248594169.pdb.gz	0.212	0.868	33	26	3	35	0.61	1.0	3esm
run100_lastpdb.pdb	MGYP001024884813.pdb.gz	0.181	0.868	33	27	3	35	0.61	1.0	3esm
run100_lastpdb.pdb	MGYP002624202306.pdb.gz	0.29	0.816	31	22	5	35	0.61	1.0	3esm
run100_lastpdb.pdb	MGYP000964212912.pdb.gz	0.2	0.921	35	28	2	36	0.61	1.0	3esm
run100_lastpdb.pdb	MGYP000863678514.pdb.gz	0.181	0.868	33	27	3	35	0.61	1.0	3esm
run100_lastpdb.pdb	MGYP003365045967.pdb.gz	0.171	0.921	35	29	2	36	0.61	1.0	3esm
run100_lastpdb.pdb	MGYP002750427177.pdb.gz	0.187	0.842	32	26	3	34	0.61	1.0	3esm
run100_lastpdb.pdb	MGYP001554925561.pdb.gz	0.242	0.868	33	25	3	35	0.61	1.0	3esm
run100_lastpdb.pdb	MGYP001588236193.pdb.gz	0.212	0.868	33	26	3	35	0.61	1.0	3esm
run100_lastpdb.pdb	MGYP000344960486.pdb.gz	0.294	0.895	34	24	3	36	0.61	1.0	3esm
run100_lastpdb.pdb	MGYP000403207162.pdb.gz	0.272	0.868	33	24	3	35	0.61	1.0	3esm
run100_lastpdb.pdb	MGYP001427459435.pdb.gz	0.2	0.921	35	28	2	36	0.61	1.0	3esm
run100_lastpdb.pdb	MGYP000388963981.pdb.gz	0.285	0.921	35	25	3	37	0.61	1.0	3esm
run100_lastpdb.pdb	AF-A0A6M1ZJJ8-F1-model_v4	0.25	0.947	36	27	3	38	0.6313	1.0	2afdb
run100_lastpdb.pdb	AF-A0A396GCF5-F1-model_v4	0.312	0.842	32	22	3	34	0.6313	1.0	2afdb
run100_lastpdb.pdb	AF-A0A3N5UHS9-F1-model_v4	0.281	0.842	32	23	3	34	0.6313	1.0	2afdb
run100_lastpdb.pdb	MGYP000091496797.pdb.gz	0.242	0.868	33	25	3	35	0.6465	1.0	3esm
run100_lastpdb.pdb	MGYP000139504555.pdb.gz	0.235	0.895	34	25	2	35	0.6465	1.0	3esm
run100_lastpdb.pdb	MGYP000657877426.pdb.gz	0.2	0.921	35	28	3	37	0.6465	1.0	3esm
run100_lastpdb.pdb	MGYP001335391473.pdb.gz	0.322	0.816	31	21	5	35	0.6465	1.0	3esm
run100_lastpdb.pdb	MGYP000346838722.pdb.gz	0.218	0.842	32	25	4	35	0.6465	1.0	3esm
run100_lastpdb.pdb	MGYP001168820027.pdb.gz	0.212	0.868	33	26	3	35	0.6465	1.0	3esm
run100_lastpdb.pdb	MGYP000356577640.pdb.gz	0.212	0.868	33	26	3	35	0.6465	1.0	3esm
run100_lastpdb.pdb	MGYP000850499848.pdb.gz	0.272	0.868	33	24	3	35	0.6465	1.0	3esm
run100_lastpdb.pdb	MGYP000498540851.pdb.gz	0.294	0.895	34	24	3	36	0.6465	1.0	3esm
run100_lastpdb.pdb	MGYP001125532013.pdb.gz	0.114	0.921	35	31	2	36	0.6465	1.0	3esm
run100_lastpdb.pdb	MGYP002586823224.pdb.gz	0.205	0.895	34	27	3	36	0.6465	1.0	3esm
run100_lastpdb.pdb	MGYP000873089052.pdb.gz	0.303	0.868	33	23	3	35	0.6465	1.0	3esm
run100_lastpdb.pdb	MGYP003371835377.pdb.gz	0.187	0.842	32	26	3	34	0.6465	1.0	3esm
run100_lastpdb.pdb	MGYP001299694751.pdb.gz	0.242	0.868	33	25	3	35	0.6465	1.0	3esm
run100_lastpdb.pdb	MGYP002338709082.pdb.gz	0.257	0.921	35	26	2	36	0.6465	1.0	3esm
run100_lastpdb.pdb	AF-A0A7Y3CH47-F1-model_v4	0.205	0.895	34	27	3	36	0.6691	1.0	2afdb
run100_lastpdb.pdb	AF-A0A1F3VJU8-F1-model_v4	0.2	0.921	35	28	2	36	0.6691	1.0	2afdb
run100_lastpdb.pdb	AF-B4W3Y6-F1-model_v4	0.363	0.868	33	21	3	35	0.6691	1.0	2afdb
run100_lastpdb.pdb	AF-A0A7C1HAM9-F1-model_v4	0.171	0.921	35	29	2	36	0.6691	1.0	2afdb
run100_lastpdb.pdb	MGYP000017646805.pdb.gz	0.242	0.868	33	25	3	35	0.6853	1.0	3esm
run100_lastpdb.pdb	MGYP001300007101.pdb.gz	0.138	0.947	36	31	3	38	0.6853	1.0	3esm
run100_lastpdb.pdb	MGYP001788783599.pdb.gz	0.212	0.868	33	26	3	35	0.6853	1.0	3esm
run100_lastpdb.pdb	MGYP001053761957.pdb.gz	0.264	0.895	34	25	2	35	0.6853	1.0	3esm
run100_lastpdb.pdb	MGYP003975071685.pdb.gz	0.218	0.842	32	25	3	34	0.6853	1.0	3esm
run100_lastpdb.pdb	MGYP001409751734.pdb.gz	0.176	0.895	34	28	3	36	0.6853	1.0	3esm
run100_lastpdb.pdb	MGYP000852364471.pdb.gz	0.205	0.895	34	27	3	36	0.6853	1.0	3esm
run100_lastpdb.pdb	MGYP002524555973.pdb.gz	0.176	0.895	34	28	3	36	0.6853	1.0	3esm
run100_lastpdb.pdb	MGYP003589801443.pdb.gz	0.212	0.868	33	26	3	35	0.6853	1.0	3esm
run100_lastpdb.pdb	MGYP000250470860.pdb.gz	0.294	0.895	34	24	3	36	0.6853	1.0	3esm
run100_lastpdb.pdb	MGYP002769244945.pdb.gz	0.181	0.868	33	27	3	35	0.6853	1.0	3esm
run100_lastpdb.pdb	AF-A0A1F9Z545-F1-model_v4	0.147	0.895	34	29	3	36	0.7092	1.0	2afdb
run100_lastpdb.pdb	AF-A0A832G2R3-F1-model_v4	0.212	0.868	33	26	3	35	0.7092	1.0	2afdb
run100_lastpdb.pdb	AF-A0A660TCQ1-F1-model_v4	0.218	0.842	32	25	3	34	0.7092	1.0	2afdb
run100_lastpdb.pdb	AF-A0A0S7WU01-F1-model_v4	0.235	0.895	34	26	3	36	0.7092	1.0	2afdb
run100_lastpdb.pdb	AF-A0A3D1VCG6-F1-model_v4	0.272	0.868	33	24	3	35	0.7092	1.0	2afdb
run100_lastpdb.pdb	MGYP003588183666.pdb.gz	0.181	0.868	33	27	3	35	0.7263	1.0	3esm
run100_lastpdb.pdb	MGYP000514428466.pdb.gz	0.225	0.816	31	24	5	35	0.7263	1.0	3esm
run100_lastpdb.pdb	MGYP001037338613.pdb.gz	0.242	0.868	33	25	3	35	0.7263	1.0	3esm
run100_lastpdb.pdb	MGYP001446270131.pdb.gz	0.212	0.868	33	26	4	36	0.7263	1.0	3esm
run100_lastpdb.pdb	MGYP001113149515.pdb.gz	0.25	0.842	32	24	3	34	0.7263	1.0	3esm
run100_lastpdb.pdb	AF-A0A497JHL8-F1-model_v4	0.322	0.816	31	21	3	33	0.7516	1.0	2afdb
run100_lastpdb.pdb	AF-A0A523XBD0-F1-model_v4	0.242	0.868	33	25	3	35	0.7516	1.0	2afdb
run100_lastpdb.pdb	AF-A0A1V5Q5T6-F1-model_v4	0.242	0.868	33	25	3	35	0.7516	1.0	2afdb
run100_lastpdb.pdb	AF-A0A517YAM7-F1-model_v4	0.25	0.842	32	24	3	34	0.7516	1.0	2afdb
run100_lastpdb.pdb	MGYP003376235076.pdb.gz	0.181	0.868	33	27	3	35	0.7698	1.0	3esm
run100_lastpdb.pdb	MGYP003566026387.pdb.gz	0.212	0.868	33	26	3	35	0.7698	1.0	3esm
run100_lastpdb.pdb	MGYP001812909406.pdb.gz	0.218	0.842	32	25	3	34	0.7698	1.0	3esm
run100_lastpdb.pdb	AF-A0A661B6P6-F1-model_v4	0.242	0.868	33	25	3	35	0.7967	1.0	2afdb
run100_lastpdb.pdb	AF-A0A1X7ICW6-F1-model_v4	0.176	0.895	34	28	3	36	0.7967	1.0	2afdb
run100_lastpdb.pdb	AF-A0A7X6UUA4-F1-model_v4	0.088	0.895	34	31	3	36	0.7967	1.0	2afdb
run100_lastpdb.pdb	AF-A0A3D4PGD1-F1-model_v4	0.151	0.868	33	28	3	35	0.7967	1.0	2afdb
run100_lastpdb.pdb	MGYP002539657169.pdb.gz	0.181	0.868	33	27	3	35	0.8159	1.0	3esm
run100_lastpdb.pdb	MGYP003461809259.pdb.gz	0.176	0.895	34	28	3	36	0.8159	1.0	3esm
run100_lastpdb.pdb	MGYP000080427456.pdb.gz	0.235	0.895	34	26	3	36	0.8159	1.0	3esm
run100_lastpdb.pdb	MGYP000945854557.pdb.gz	0.222	0.947	36	28	3	38	0.8159	1.0	3esm
run100_lastpdb.pdb	MGYP002623323572.pdb.gz	0.242	0.868	33	25	3	35	0.8159	1.0	3esm
run100_lastpdb.pdb	MGYP002625421543.pdb.gz	0.181	0.868	33	27	3	35	0.8159	1.0	3esm
run100_lastpdb.pdb	MGYP000895082662.pdb.gz	0.181	0.868	33	27	3	35	0.8159	1.0	3esm
run100_lastpdb.pdb	AF-A0A1I4HKB6-F1-model_v4	0.257	0.921	35	26	2	36	0.8444	1.0	2afdb
run100_lastpdb.pdb	AF-I5AQ75-F1-model_v4	0.2	0.921	35	28	2	36	0.8444	1.0	2afdb
run100_lastpdb.pdb	AF-A0A3B8VZF2-F1-model_v4	0.228	0.921	35	27	2	36	0.8444	1.0	2afdb
run100_lastpdb.pdb	MGYP002764009528.pdb.gz	0.272	0.868	33	24	3	35	0.8648	1.0	3esm
run100_lastpdb.pdb	MGYP000026881399.pdb.gz	0.205	0.895	34	27	3	36	0.8648	1.0	3esm
run100_lastpdb.pdb	MGYP000256199330.pdb.gz	0.25	0.842	32	24	3	34	0.8648	1.0	3esm
run100_lastpdb.pdb	AF-D5XDS0-F1-model_v4	0.264	0.895	34	25	3	36	0.895	1.0	2afdb
run100_lastpdb.pdb	AF-A0A419ERZ6-F1-model_v4	0.264	0.895	34	25	3	36	0.895	1.0	2afdb
run100_lastpdb.pdb	AF-A0A626Q176-F1-model_v4	0.181	0.868	33	27	3	35	0.895	1.0	2afdb
run100_lastpdb.pdb	AF-A0A496R1I7-F1-model_v4	0.294	0.895	34	24	3	36	0.895	1.0	2afdb
run100_lastpdb.pdb	MGYP001823446332.pdb.gz	0.212	0.868	33	26	3	35	0.9166	1.0	3esm
run100_lastpdb.pdb	MGYP001473466678.pdb.gz	0.205	0.895	34	27	3	36	0.9166	1.0	3esm
run100_lastpdb.pdb	MGYP001175417533.pdb.gz	0.205	0.895	34	27	3	36	0.9166	1.0	3esm
run100_lastpdb.pdb	MGYP000974520807.pdb.gz	0.187	0.842	32	26	3	34	0.9166	1.0	3esm
run100_lastpdb.pdb	AF-A0A7V2CLR0-F1-model_v4	0.171	0.921	35	29	3	37	0.9486	1.0	2afdb
run100_lastpdb.pdb	AF-A0A3D3HGK2-F1-model_v4	0.235	0.895	34	26	3	36	0.9486	1.0	2afdb
run100_lastpdb.pdb	AF-A0A7C1HJJ7-F1-model_v4	0.142	0.921	35	30	2	36	0.9486	1.0	2afdb
run100_lastpdb.pdb	AF-A0A7C1IUG6-F1-model_v4	0.294	0.895	34	24	3	36	0.9486	1.0	2afdb
run100_lastpdb.pdb	AF-C0EFH3-F1-model_v4	0.242	0.868	33	25	3	35	0.9486	1.0	2afdb
run100_lastpdb.pdb	AF-A0A5M8PK35-F1-model_v4	0.242	0.868	33	25	3	35	0.9486	1.0	2afdb
run100_lastpdb.pdb	MGYP000864642388.pdb.gz	0.181	0.868	33	27	3	35	0.9715	1.0	3esm
run100_lastpdb.pdb	MGYP000438323003.pdb.gz	0.354	0.816	31	20	5	35	0.9715	1.0	3esm
run100_lastpdb.pdb	MGYP001575924859.pdb.gz	0.176	0.895	34	28	3	36	0.9715	1.0	3esm
run100_lastpdb.pdb	AF-A0A1I0X190-F1-model_v4	0.166	0.947	36	30	1	36	1.005	1.0	2afdb
run100_lastpdb.pdb	AF-A0A1V4S4I2-F1-model_v4	0.303	0.868	33	23	3	35	1.005	1.0	2afdb
run100_lastpdb.pdb	AF-A0A7V7BYW8-F1-model_v4	0.228	0.921	35	27	2	36	1.005	1.0	2afdb
run100_lastpdb.pdb	AF-A0A3A6NNX4-F1-model_v4	0.235	0.895	34	26	3	36	1.005	1.0	2afdb
run100_lastpdb.pdb	MGYP001578249245.pdb.gz	0.151	0.868	33	28	3	35	1.03	1.0	3esm
run100_lastpdb.pdb	MGYP003609832342.pdb.gz	0.151	0.868	33	28	3	35	1.03	1.0	3esm
run100_lastpdb.pdb	MGYP001579521041.pdb.gz	0.171	0.921	35	29	3	37	1.03	1.0	3esm
run100_lastpdb.pdb	MGYP000986796932.pdb.gz	0.205	0.895	34	26	3	36	1.03	1.0	3esm
run100_lastpdb.pdb	AF-A0A7V9LXP5-F1-model_v4	0.176	0.895	34	28	3	36	1.066	1.0	2afdb
run100_lastpdb.pdb	AF-A0A353QQ70-F1-model_v4	0.25	0.842	32	24	4	35	1.066	1.0	2afdb
run100_lastpdb.pdb	AF-A0A1H3E650-F1-model_v4	0.235	0.895	34	26	3	36	1.066	1.0	2afdb
run100_lastpdb.pdb	MGYP001560594765.pdb.gz	0.228	0.921	35	27	2	36	1.091	1.0	3esm
run100_lastpdb.pdb	MGYP003303843166.pdb.gz	0.242	0.868	33	25	3	35	1.091	1.0	3esm
run100_lastpdb.pdb	AF-A0A524MYC4-F1-model_v4	0.151	0.868	33	28	3	35	1.129	1.0	2afdb
run100_lastpdb.pdb	AF-A0A6V8QC48-F1-model_v4	0.151	0.868	33	28	3	35	1.129	1.0	2afdb
run100_lastpdb.pdb	AF-A0A1F8NX59-F1-model_v4	0.205	0.895	34	27	3	36	1.129	1.0	2afdb
run100_lastpdb.pdb	AF-A0A7C4RKU8-F1-model_v4	0.25	0.842	32	24	4	35	1.129	1.0	2afdb
run100_lastpdb.pdb	AF-A0A533BHH7-F1-model_v4	0.151	0.868	33	28	3	35	1.269	1.0	2afdb
run100_lastpdb.pdb	AF-A0A6I0EKY6-F1-model_v4	0.147	0.895	34	29	3	36	1.345	1.0	2afdb
run100_lastpdb.pdb	AF-V6M0K9-F1-model_v4	0.184	1.0	38	31	1	38	1.345	1.0	2afdb
run100_lastpdb.pdb	AF-A0A6V8PCL0-F1-model_v4	0.151	0.868	33	28	3	35	1.345	1.0	2afdb
run100_lastpdb.pdb	AF-O34407-F1-model_v4	0.218	0.842	32	25	3	34	1.425	1.0	2afdb
run100_lastpdb.pdb	MGYP001024927754.pdb.gz	0.194	0.947	36	29	1	36	1.547	1.0	3esm
run100_lastpdb.pdb	6htj_B	0.189	0.974	37	28	2	38	0.2554	0.999	1pdb
run100_lastpdb.pdb	AF-A0A7V1XH34-F1-model_v4	0.142	0.921	35	30	2	36	0.5956	0.999	2afdb
run100_lastpdb.pdb	MGYP000596943742.pdb.gz	0.151	0.868	33	28	2	34	0.61	0.999	3esm
run100_lastpdb.pdb	MGYP001686293658.pdb.gz	0.228	0.921	35	26	2	36	0.61	0.999	3esm
run100_lastpdb.pdb	MGYP000084031657.pdb.gz	0.294	0.895	34	24	3	36	0.6465	0.999	3esm
run100_lastpdb.pdb	MGYP000938063620.pdb.gz	0.2	0.921	35	28	2	36	0.6853	0.999	3esm
run100_lastpdb.pdb	AF-A0A832AJA0-F1-model_v4	0.228	0.921	35	27	2	36	0.7092	0.999	2afdb
run100_lastpdb.pdb	MGYP000359721898.pdb.gz	0.212	0.868	33	26	3	35	0.7263	0.999	3esm
run100_lastpdb.pdb	MGYP001493659090.pdb.gz	0.205	0.895	34	27	3	36	0.7263	0.999	3esm
run100_lastpdb.pdb	MGYP001023514128.pdb.gz	0.181	0.868	33	27	3	35	0.7263	0.999	3esm
run100_lastpdb.pdb	MGYP000108941487.pdb.gz	0.138	0.947	36	31	3	38	0.7263	0.999	3esm
run100_lastpdb.pdb	MGYP001389578353.pdb.gz	0.205	0.895	34	27	3	36	0.7263	0.999	3esm
run100_lastpdb.pdb	MGYP002795174604.pdb.gz	0.303	0.868	33	23	3	35	0.7263	0.999	3esm
run100_lastpdb.pdb	MGYP003656734816.pdb.gz	0.272	0.868	33	24	3	35	0.7263	0.999	3esm
run100_lastpdb.pdb	MGYP002788336449.pdb.gz	0.272	0.868	33	24	3	35	0.7263	0.999	3esm
run100_lastpdb.pdb	AF-A0A511D517-F1-model_v4	0.171	0.921	35	29	2	36	0.7516	0.999	2afdb
run100_lastpdb.pdb	AF-A0A1F9HPP9-F1-model_v4	0.2	0.921	35	28	2	36	0.7516	0.999	2afdb
run100_lastpdb.pdb	AF-A0A3M7P7K0-F1-model_v4	0.21	0.974	38	28	1	37	0.7516	0.999	2afdb
run100_lastpdb.pdb	AF-A0A520JTW4-F1-model_v4	0.264	0.895	34	24	2	35	0.7516	0.999	2afdb
run100_lastpdb.pdb	MGYP001108461957.pdb.gz	0.242	0.868	33	25	3	35	0.7698	0.999	3esm
run100_lastpdb.pdb	MGYP001178112803.pdb.gz	0.212	0.868	33	26	3	35	0.7698	0.999	3esm
run100_lastpdb.pdb	MGYP003131601082.pdb.gz	0.131	1.0	38	33	1	38	0.7698	0.999	3esm
run100_lastpdb.pdb	MGYP001569084651.pdb.gz	0.187	0.842	32	26	3	34	0.7698	0.999	3esm
run100_lastpdb.pdb	AF-A0A2D6SU30-F1-model_v4	0.228	0.921	35	27	2	36	0.7967	0.999	2afdb
run100_lastpdb.pdb	AF-B8FH08-F1-model_v4	0.2	0.921	35	28	2	36	0.7967	0.999	2afdb
run100_lastpdb.pdb	AF-A0A523XAV5-F1-model_v4	0.205	0.895	34	27	3	36	0.7967	0.999	2afdb
run100_lastpdb.pdb	AF-A0A7Y4VUQ4-F1-model_v4	0.171	0.921	35	29	2	36	0.7967	0.999	2afdb
run100_lastpdb.pdb	AF-A0A355SI31-F1-model_v4	0.264	0.895	34	25	3	36	0.7967	0.999	2afdb
run100_lastpdb.pdb	MGYP000485015246.pdb.gz	0.171	0.921	35	29	2	36	0.8159	0.999	3esm
run100_lastpdb.pdb	MGYP001081238535.pdb.gz	0.187	0.842	32	26	3	34	0.8159	0.999	3esm
run100_lastpdb.pdb	MGYP002794970423.pdb.gz	0.218	0.842	32	25	3	34	0.8159	0.999	3esm
run100_lastpdb.pdb	MGYP001127146543.pdb.gz	0.333	0.868	33	22	3	35	0.8159	0.999	3esm
run100_lastpdb.pdb	MGYP000368428219.pdb.gz	0.171	0.921	35	29	2	36	0.8159	0.999	3esm
run100_lastpdb.pdb	MGYP003645050073.pdb.gz	0.216	0.974	37	29	2	38	0.8159	0.999	3esm
run100_lastpdb.pdb	AF-A0A7C6EGA7-F1-model_v4	0.142	0.921	35	30	2	36	0.8444	0.999	2afdb
run100_lastpdb.pdb	AF-A0A661JB97-F1-model_v4	0.147	0.895	34	29	3	36	0.8444	0.999	2afdb
run100_lastpdb.pdb	MGYP001595898309.pdb.gz	0.151	0.868	33	28	3	35	0.8648	0.999	3esm
run100_lastpdb.pdb	MGYP000635335585.pdb.gz	0.176	0.895	34	28	2	35	0.8648	0.999	3esm
run100_lastpdb.pdb	MGYP002626594108.pdb.gz	0.281	0.842	32	23	3	34	0.8648	0.999	3esm
run100_lastpdb.pdb	MGYP000257888409.pdb.gz	0.181	0.868	33	27	3	35	0.8648	0.999	3esm
run100_lastpdb.pdb	MGYP001428752088.pdb.gz	0.242	0.868	33	25	3	35	0.8648	0.999	3esm
run100_lastpdb.pdb	MGYP001107472281.pdb.gz	0.171	0.921	35	29	2	36	0.8648	0.999	3esm
run100_lastpdb.pdb	MGYP001396242931.pdb.gz	0.303	0.868	33	23	3	35	0.8648	0.999	3esm
run100_lastpdb.pdb	MGYP001332527527.pdb.gz	0.257	0.921	35	26	2	36	0.8648	0.999	3esm
run100_lastpdb.pdb	MGYP002750586150.pdb.gz	0.218	0.842	32	25	3	34	0.8648	0.999	3esm
run100_lastpdb.pdb	AF-A0A2A7MMW4-F1-model_v4	0.235	0.895	34	26	3	36	0.895	0.999	2afdb
run100_lastpdb.pdb	AF-A0A1G2G4Z4-F1-model_v4	0.194	0.947	36	29	2	37	0.895	0.999	2afdb
run100_lastpdb.pdb	AF-A0A7Y2CNK6-F1-model_v4	0.2	0.921	35	28	2	36	0.895	0.999	2afdb
run100_lastpdb.pdb	AF-A0A7V1WWH7-F1-model_v4	0.294	0.895	34	24	3	36	0.895	0.999	2afdb
run100_lastpdb.pdb	AF-A0A6H9LQL2-F1-model_v4	0.228	0.921	35	27	2	36	0.895	0.999	2afdb
run100_lastpdb.pdb	MGYP002865599938.pdb.gz	0.181	0.868	33	27	3	35	0.9166	0.999	3esm
run100_lastpdb.pdb	MGYP003565767819.pdb.gz	0.156	0.842	32	27	3	34	0.9166	0.999	3esm
run100_lastpdb.pdb	MGYP001399029418.pdb.gz	0.151	0.868	33	28	3	35	0.9166	0.999	3esm
run100_lastpdb.pdb	MGYP001817670205.pdb.gz	0.181	0.868	33	27	3	35	0.9166	0.999	3esm
run100_lastpdb.pdb	MGYP000143727501.pdb.gz	0.176	0.895	34	28	2	35	0.9166	0.999	3esm
run100_lastpdb.pdb	AF-X8C7C2-F1-model_v4	0.171	0.921	35	29	2	36	0.9486	0.999	2afdb
run100_lastpdb.pdb	AF-A0A2G3E2S6-F1-model_v4	0.25	0.947	36	27	3	38	0.9486	0.999	2afdb
run100_lastpdb.pdb	AF-A0A7V3KCX5-F1-model_v4	0.264	0.895	34	25	3	36	0.9486	0.999	2afdb
run100_lastpdb.pdb	AF-A0A1M5CXV0-F1-model_v4	0.142	0.921	35	30	2	36	0.9486	0.999	2afdb
run100_lastpdb.pdb	AF-A0A1Z4HL40-F1-model_v4	0.242	0.868	33	25	3	35	0.9486	0.999	2afdb
run100_lastpdb.pdb	AF-A0A7C4XBM3-F1-model_v4	0.2	0.921	35	28	2	36	0.9486	0.999	2afdb
run100_lastpdb.pdb	AF-A0A662D9A4-F1-model_v4	0.228	0.921	35	27	2	36	0.9486	0.999	2afdb
run100_lastpdb.pdb	MGYP000149907396.pdb.gz	0.147	0.895	34	29	3	36	0.9715	0.999	3esm
run100_lastpdb.pdb	MGYP001026630140.pdb.gz	0.272	0.868	33	24	3	35	0.9715	0.999	3esm
run100_lastpdb.pdb	MGYP002413029865.pdb.gz	0.205	0.895	34	27	3	36	0.9715	0.999	3esm
run100_lastpdb.pdb	MGYP000374463392.pdb.gz	0.151	0.868	33	28	3	35	0.9715	0.999	3esm
run100_lastpdb.pdb	MGYP002574886253.pdb.gz	0.235	0.895	34	26	3	36	0.9715	0.999	3esm
run100_lastpdb.pdb	MGYP001182414520.pdb.gz	0.25	0.947	36	27	3	38	0.9715	0.999	3esm
run100_lastpdb.pdb	MGYP000756984006.pdb.gz	0.272	0.868	33	24	3	35	0.9715	0.999	3esm
run100_lastpdb.pdb	AF-A0A661BGC4-F1-model_v4	0.235	0.895	34	26	3	36	1.005	0.999	2afdb
run100_lastpdb.pdb	AF-A0A7Y5E9B1-F1-model_v4	0.25	0.842	32	24	3	34	1.005	0.999	2afdb
run100_lastpdb.pdb	AF-X1JSF6-F1-model_v4	0.354	0.816	31	20	5	35	1.005	0.999	2afdb
run100_lastpdb.pdb	AF-A0A1V6BJT2-F1-model_v4	0.176	0.895	34	28	3	36	1.005	0.999	2afdb
run100_lastpdb.pdb	AF-A0A524JXN7-F1-model_v4	0.228	0.921	35	27	2	36	1.005	0.999	2afdb
run100_lastpdb.pdb	AF-A0A3M0ZZ23-F1-model_v4	0.25	0.842	32	24	3	34	1.005	0.999	2afdb
run100_lastpdb.pdb	AF-B6WW70-F1-model_v4	0.242	0.868	33	25	3	35	1.005	0.999	2afdb
run100_lastpdb.pdb	AF-E0UTI4-F1-model_v4	0.272	0.868	33	24	3	35	1.005	0.999	2afdb
run100_lastpdb.pdb	AF-A0A3N5LEZ0-F1-model_v4	0.171	0.921	35	29	2	36	1.005	0.999	2afdb
run100_lastpdb.pdb	AF-A0A847I7M9-F1-model_v4	0.181	0.868	33	27	2	34	1.005	0.999	2afdb
run100_lastpdb.pdb	MGYP000951274265.pdb.gz	0.205	0.895	34	27	3	36	1.03	0.999	3esm
run100_lastpdb.pdb	MGYP000973820343.pdb.gz	0.181	0.868	33	27	3	35	1.03	0.999	3esm
run100_lastpdb.pdb	MGYP001792392732.pdb.gz	0.181	0.868	33	27	3	35	1.03	0.999	3esm
run100_lastpdb.pdb	MGYP000861300957.pdb.gz	0.212	0.868	33	26	3	35	1.03	0.999	3esm
run100_lastpdb.pdb	AF-E3CV41-F1-model_v4	0.228	0.921	35	27	4	38	1.066	0.999	2afdb
run100_lastpdb.pdb	AF-A0A7C3W3D7-F1-model_v4	0.2	0.921	35	28	2	36	1.066	0.999	2afdb
run100_lastpdb.pdb	AF-A0A661AF37-F1-model_v4	0.171	0.921	35	29	2	36	1.066	0.999	2afdb
run100_lastpdb.pdb	AF-A0A6V8MRI8-F1-model_v4	0.171	0.921	35	29	2	36	1.066	0.999	2afdb
run100_lastpdb.pdb	AF-A0A7C2TN96-F1-model_v4	0.2	0.921	35	28	2	36	1.066	0.999	2afdb
run100_lastpdb.pdb	AF-A0A532UJ53-F1-model_v4	0.121	0.868	33	29	2	34	1.066	0.999	2afdb
run100_lastpdb.pdb	MGYP000483545747.pdb.gz	0.181	0.868	33	27	3	35	1.091	0.999	3esm
run100_lastpdb.pdb	MGYP000024392303.pdb.gz	0.205	0.895	34	27	3	36	1.091	0.999	3esm
run100_lastpdb.pdb	MGYP000543971717.pdb.gz	0.218	0.842	32	25	3	34	1.091	0.999	3esm
run100_lastpdb.pdb	MGYP003596619573.pdb.gz	0.218	0.842	32	25	3	34	1.091	0.999	3esm
run100_lastpdb.pdb	MGYP001072678767.pdb.gz	0.176	0.895	34	28	3	36	1.091	0.999	3esm
run100_lastpdb.pdb	MGYP001306812357.pdb.gz	0.25	0.842	32	24	3	34	1.091	0.999	3esm
run100_lastpdb.pdb	MGYP000865419521.pdb.gz	0.205	0.895	34	27	3	36	1.091	0.999	3esm
run100_lastpdb.pdb	MGYP002713142117.pdb.gz	0.147	0.895	34	29	3	36	1.091	0.999	3esm
run100_lastpdb.pdb	AF-A0A7X7PN09-F1-model_v4	0.184	0.974	38	29	1	37	1.129	0.999	2afdb
run100_lastpdb.pdb	AF-A0A7J2MFL0-F1-model_v4	0.242	0.868	33	25	3	35	1.129	0.999	2afdb
run100_lastpdb.pdb	AF-A0A7J4LKT4-F1-model_v4	0.212	0.868	33	26	3	35	1.129	0.999	2afdb
run100_lastpdb.pdb	AF-A0A424YDI6-F1-model_v4	0.171	0.921	35	29	2	36	1.129	0.999	2afdb
run100_lastpdb.pdb	AF-A0A7C3I5V1-F1-model_v4	0.147	0.895	34	29	3	36	1.129	0.999	2afdb
run100_lastpdb.pdb	AF-A0A1V5Q5S1-F1-model_v4	0.235	0.895	34	26	3	36	1.129	0.999	2afdb
run100_lastpdb.pdb	MGYP002282013995.pdb.gz	0.242	0.868	33	25	3	35	1.157	0.999	3esm
run100_lastpdb.pdb	MGYP000211496768.pdb.gz	0.176	0.895	34	28	3	36	1.157	0.999	3esm
run100_lastpdb.pdb	AF-A0A7V3P1Z3-F1-model_v4	0.194	0.947	36	29	3	38	1.197	0.999	2afdb
run100_lastpdb.pdb	AF-A0A518LKY3-F1-model_v4	0.181	0.868	33	27	3	35	1.197	0.999	2afdb
run100_lastpdb.pdb	AF-A0A7Y5II33-F1-model_v4	0.176	0.895	34	28	3	36	1.197	0.999	2afdb
run100_lastpdb.pdb	AF-O26657-F1-model_v4	0.25	0.842	32	24	3	34	1.197	0.999	2afdb
run100_lastpdb.pdb	AF-A8ZZG8-F1-model_v4	0.205	0.895	34	27	3	36	1.197	0.999	2afdb
run100_lastpdb.pdb	AF-K2SBA7-F1-model_v4	0.303	0.868	33	23	3	35	1.197	0.999	2afdb
run100_lastpdb.pdb	MGYP002611410919.pdb.gz	0.147	0.895	34	29	2	35	1.226	0.999	3esm
run100_lastpdb.pdb	MGYP001257719613.pdb.gz	0.2	0.921	35	28	4	38	1.226	0.999	3esm
run100_lastpdb.pdb	MGYP001765535744.pdb.gz	0.322	0.816	31	21	5	35	1.226	0.999	3esm
run100_lastpdb.pdb	MGYP003966713953.pdb.gz	0.235	0.895	34	26	3	36	1.226	0.999	3esm
run100_lastpdb.pdb	MGYP000812324419.pdb.gz	0.218	0.842	32	25	3	34	1.226	0.999	3esm
run100_lastpdb.pdb	AF-A0A354EIW7-F1-model_v4	0.25	0.842	32	24	4	35	1.269	0.999	2afdb
run100_lastpdb.pdb	AF-A0A832JFH9-F1-model_v4	0.29	0.816	31	22	5	35	1.269	0.999	2afdb
run100_lastpdb.pdb	AF-A0A661SHD7-F1-model_v4	0.187	0.842	32	26	3	34	1.269	0.999	2afdb
run100_lastpdb.pdb	AF-A0A4U0X0G6-F1-model_v4	0.212	0.868	33	26	3	35	1.269	0.999	2afdb
run100_lastpdb.pdb	MGYP000086921299.pdb.gz	0.312	0.842	32	22	4	35	1.3	0.999	3esm
run100_lastpdb.pdb	MGYP000338437923.pdb.gz	0.322	0.816	31	21	5	35	1.3	0.999	3esm
run100_lastpdb.pdb	AF-A0A3N9NNK1-F1-model_v4	0.147	0.895	34	29	3	36	1.345	0.999	2afdb
run100_lastpdb.pdb	AF-A0A073IQJ8-F1-model_v4	0.212	0.868	33	26	3	35	1.345	0.999	2afdb
run100_lastpdb.pdb	AF-A0A1J5G5P3-F1-model_v4	0.176	0.895	34	28	3	36	1.345	0.999	2afdb
run100_lastpdb.pdb	AF-A0A4Z0QK12-F1-model_v4	0.193	0.816	31	25	3	33	1.345	0.999	2afdb
run100_lastpdb.pdb	AF-A0A2B7XBH1-F1-model_v4	0.257	0.921	35	26	3	37	1.345	0.999	2afdb
run100_lastpdb.pdb	MGYP002241873473.pdb.gz	0.147	0.895	34	29	2	35	1.377	0.999	3esm
run100_lastpdb.pdb	MGYP001772936163.pdb.gz	0.147	0.895	34	29	3	36	1.377	0.999	3esm
run100_lastpdb.pdb	MGYP000675225335.pdb.gz	0.205	0.895	34	27	3	36	1.46	0.999	3esm
run100_lastpdb.pdb	AF-A0A1V4V3G9-F1-model_v4	0.212	0.868	33	26	3	35	1.511	0.999	2afdb
run100_lastpdb.pdb	MGYP000269629159.pdb.gz	0.2	0.921	35	28	2	36	1.547	0.999	3esm
run100_lastpdb.pdb	AF-A0A535SW63-F1-model_v4	0.322	0.816	31	21	5	35	1.601	0.999	2afdb
run100_lastpdb.pdb	AF-A0A0F9A7U0-F1-model_v4	0.29	0.816	31	22	5	35	1.697	0.999	2afdb
run100_lastpdb.pdb	AF-A0A353N9I2-F1-model_v4	0.258	0.816	31	23	5	35	1.697	0.999	2afdb
run100_lastpdb.pdb	AF-A0A0S7ZFF6-F1-model_v4	0.29	0.816	31	22	5	35	2.021	0.999	2afdb
run100_lastpdb.pdb	6htj_A	0.189	0.974	37	28	2	38	0.362	0.998	1pdb
run100_lastpdb.pdb	MGYP000123672984.pdb.gz	0.285	0.921	35	24	1	35	0.6853	0.998	3esm
run100_lastpdb.pdb	MGYP002523914079.pdb.gz	0.257	0.921	35	25	1	35	0.7263	0.998	3esm
run100_lastpdb.pdb	AF-A0A1Z4GZI8-F1-model_v4	0.236	0.947	38	27	3	38	0.7516	0.998	2afdb
run100_lastpdb.pdb	MGYP001609417881.pdb.gz	0.272	0.868	33	24	3	35	0.7698	0.998	3esm
run100_lastpdb.pdb	MGYP001816000166.pdb.gz	0.242	0.868	33	25	3	35	0.8159	0.998	3esm
run100_lastpdb.pdb	MGYP002623852681.pdb.gz	0.242	0.868	33	25	3	35	0.8159	0.998	3esm
run100_lastpdb.pdb	MGYP001138952512.pdb.gz	0.176	0.895	34	28	2	35	0.8648	0.998	3esm
run100_lastpdb.pdb	MGYP001007249987.pdb.gz	0.176	0.895	34	28	3	36	0.9166	0.998	3esm
run100_lastpdb.pdb	MGYP002794450373.pdb.gz	0.272	0.868	33	24	3	35	0.9166	0.998	3esm
run100_lastpdb.pdb	MGYP001032365562.pdb.gz	0.171	0.921	35	29	2	36	0.9166	0.998	3esm
run100_lastpdb.pdb	AF-A0A1F6PR53-F1-model_v4	0.205	0.895	34	27	3	36	0.9486	0.998	2afdb
run100_lastpdb.pdb	AF-A0A0F0CP27-F1-model_v4	0.205	0.895	34	27	3	36	0.9486	0.998	2afdb
run100_lastpdb.pdb	AF-A0A352LU76-F1-model_v4	0.205	0.895	34	27	3	36	0.9486	0.998	2afdb
run100_lastpdb.pdb	AF-A0A7W5DWX3-F1-model_v4	0.242	0.868	33	25	2	34	0.9486	0.998	2afdb
run100_lastpdb.pdb	AF-A0A2V2E2D9-F1-model_v4	0.272	0.868	33	24	3	35	0.9486	0.998	2afdb
run100_lastpdb.pdb	MGYP002622585309.pdb.gz	0.272	0.868	33	24	3	35	0.9715	0.998	3esm
run100_lastpdb.pdb	MGYP003610158850.pdb.gz	0.205	0.895	34	27	3	36	0.9715	0.998	3esm
run100_lastpdb.pdb	MGYP000302196690.pdb.gz	0.25	0.842	32	24	3	34	0.9715	0.998	3esm
run100_lastpdb.pdb	AF-D3PAS1-F1-model_v4	0.272	0.868	33	24	3	35	1.005	0.998	2afdb
run100_lastpdb.pdb	AF-A0A2N3GVK6-F1-model_v4	0.171	0.921	35	29	2	36	1.005	0.998	2afdb
run100_lastpdb.pdb	AF-A0A2K8N6F6-F1-model_v4	0.235	0.895	34	26	3	36	1.005	0.998	2afdb
run100_lastpdb.pdb	MGYP000406164265.pdb.gz	0.147	0.895	34	29	3	36	1.03	0.998	3esm
run100_lastpdb.pdb	MGYP003195813920.pdb.gz	0.142	0.921	35	30	2	36	1.03	0.998	3esm
run100_lastpdb.pdb	MGYP003587650473.pdb.gz	0.181	0.868	33	27	3	35	1.03	0.998	3esm
run100_lastpdb.pdb	MGYP001233787346.pdb.gz	0.176	0.895	34	28	3	36	1.03	0.998	3esm
run100_lastpdb.pdb	MGYP001002324357.pdb.gz	0.181	0.868	33	27	3	35	1.03	0.998	3esm
run100_lastpdb.pdb	MGYP001505791812.pdb.gz	0.264	0.895	34	24	2	35	1.03	0.998	3esm
run100_lastpdb.pdb	MGYP001145156915.pdb.gz	0.212	0.868	33	26	3	35	1.03	0.998	3esm
run100_lastpdb.pdb	MGYP001400043670.pdb.gz	0.25	0.842	32	24	3	34	1.03	0.998	3esm
run100_lastpdb.pdb	MGYP001388040031.pdb.gz	0.242	0.868	33	25	3	35	1.03	0.998	3esm
run100_lastpdb.pdb	MGYP003865755615.pdb.gz	0.181	0.868	33	27	3	35	1.03	0.998	3esm
run100_lastpdb.pdb	MGYP001880689710.pdb.gz	0.212	0.868	33	26	3	35	1.03	0.998	3esm
run100_lastpdb.pdb	MGYP002732621257.pdb.gz	0.235	0.895	34	26	2	35	1.03	0.998	3esm
run100_lastpdb.pdb	AF-A0A3B8WDF1-F1-model_v4	0.151	0.868	33	28	2	34	1.066	0.998	2afdb
run100_lastpdb.pdb	AF-A0A2N1TKW0-F1-model_v4	0.117	0.895	34	30	3	36	1.066	0.998	2afdb
run100_lastpdb.pdb	AF-A0A1F3IT73-F1-model_v4	0.176	0.895	34	28	3	36	1.066	0.998	2afdb
run100_lastpdb.pdb	MGYP001100920016.pdb.gz	0.235	0.895	34	26	3	36	1.091	0.998	3esm
run100_lastpdb.pdb	MGYP000892883906.pdb.gz	0.181	0.868	33	27	3	35	1.091	0.998	3esm
run100_lastpdb.pdb	MGYP000441549562.pdb.gz	0.212	0.868	33	26	3	35	1.091	0.998	3esm
run100_lastpdb.pdb	MGYP000875003534.pdb.gz	0.242	0.868	33	25	3	35	1.091	0.998	3esm
run100_lastpdb.pdb	MGYP001107490129.pdb.gz	0.272	0.868	33	24	3	35	1.091	0.998	3esm
run100_lastpdb.pdb	MGYP003291130455.pdb.gz	0.212	0.868	33	26	4	36	1.091	0.998	3esm
run100_lastpdb.pdb	MGYP000630863933.pdb.gz	0.147	0.895	34	29	3	36	1.091	0.998	3esm
run100_lastpdb.pdb	MGYP001403941417.pdb.gz	0.176	0.895	34	28	3	36	1.091	0.998	3esm
run100_lastpdb.pdb	AF-A0A368TLL1-F1-model_v4	0.303	0.868	33	23	3	35	1.129	0.998	2afdb
run100_lastpdb.pdb	AF-A0A356UJ65-F1-model_v4	0.2	0.921	35	28	2	36	1.129	0.998	2afdb
run100_lastpdb.pdb	AF-A0A7V3MAB6-F1-model_v4	0.181	0.868	33	27	3	35	1.129	0.998	2afdb
run100_lastpdb.pdb	AF-A0A292YH28-F1-model_v4	0.242	0.868	33	25	3	35	1.129	0.998	2afdb
run100_lastpdb.pdb	AF-A0A062UY80-F1-model_v4	0.25	0.947	36	27	3	38	1.129	0.998	2afdb
run100_lastpdb.pdb	AF-A0A7J5F6K9-F1-model_v4	0.212	0.868	33	26	3	35	1.129	0.998	2afdb
run100_lastpdb.pdb	MGYP001091556598.pdb.gz	0.181	0.868	33	27	3	35	1.157	0.998	3esm
run100_lastpdb.pdb	MGYP000425960799.pdb.gz	0.333	0.868	33	22	3	35	1.157	0.998	3esm
run100_lastpdb.pdb	MGYP001099799485.pdb.gz	0.212	0.868	33	26	3	35	1.157	0.998	3esm
run100_lastpdb.pdb	MGYP000420057356.pdb.gz	0.235	0.895	34	26	3	36	1.157	0.998	3esm
run100_lastpdb.pdb	MGYP002711302258.pdb.gz	0.242	0.868	33	25	3	35	1.157	0.998	3esm
run100_lastpdb.pdb	MGYP001571388011.pdb.gz	0.216	0.947	37	28	2	37	1.157	0.998	3esm
run100_lastpdb.pdb	MGYP002947695603.pdb.gz	0.281	0.842	32	23	3	34	1.157	0.998	3esm
run100_lastpdb.pdb	AF-A0A7M1B0T5-F1-model_v4	0.142	0.921	35	30	2	36	1.197	0.998	2afdb
run100_lastpdb.pdb	AF-A0A496UCF0-F1-model_v4	0.235	0.895	34	26	3	36	1.197	0.998	2afdb
run100_lastpdb.pdb	AF-A0A1Y4DEF4-F1-model_v4	0.212	0.868	33	26	3	35	1.197	0.998	2afdb
run100_lastpdb.pdb	AF-A0A7C3KNI0-F1-model_v4	0.176	0.895	34	28	3	36	1.197	0.998	2afdb
run100_lastpdb.pdb	AF-A0A7C6ZCU8-F1-model_v4	0.228	0.921	35	27	2	36	1.197	0.998	2afdb
run100_lastpdb.pdb	AF-F5RJZ8-F1-model_v4	0.257	0.921	35	25	2	36	1.197	0.998	2afdb
run100_lastpdb.pdb	MGYP000867918831.pdb.gz	0.258	0.816	31	23	5	35	1.226	0.998	3esm
run100_lastpdb.pdb	MGYP000992126906.pdb.gz	0.228	0.921	35	27	3	37	1.226	0.998	3esm
run100_lastpdb.pdb	MGYP001036741839.pdb.gz	0.212	0.868	33	26	3	35	1.226	0.998	3esm
run100_lastpdb.pdb	MGYP001167343971.pdb.gz	0.142	0.921	35	30	2	36	1.226	0.998	3esm
run100_lastpdb.pdb	MGYP002522224473.pdb.gz	0.235	0.895	34	26	3	36	1.226	0.998	3esm
run100_lastpdb.pdb	MGYP000429439162.pdb.gz	0.354	0.816	31	20	5	35	1.226	0.998	3esm
run100_lastpdb.pdb	MGYP001097309310.pdb.gz	0.181	0.868	33	27	3	35	1.226	0.998	3esm
run100_lastpdb.pdb	MGYP000117472771.pdb.gz	0.242	0.868	33	25	3	35	1.226	0.998	3esm
run100_lastpdb.pdb	MGYP000084919567.pdb.gz	0.181	0.868	33	27	2	34	1.226	0.998	3esm
run100_lastpdb.pdb	MGYP003101019906.pdb.gz	0.218	0.842	32	25	3	34	1.226	0.998	3esm
run100_lastpdb.pdb	MGYP000064828082.pdb.gz	0.242	0.868	33	25	3	35	1.226	0.998	3esm
run100_lastpdb.pdb	MGYP002075622813.pdb.gz	0.181	0.868	33	27	3	35	1.226	0.998	3esm
run100_lastpdb.pdb	MGYP002626990307.pdb.gz	0.242	0.868	33	25	3	35	1.226	0.998	3esm
run100_lastpdb.pdb	MGYP001195833937.pdb.gz	0.176	0.895	34	28	2	35	1.226	0.998	3esm
run100_lastpdb.pdb	AF-A0A850AN25-F1-model_v4	0.212	0.868	33	26	3	35	1.269	0.998	2afdb
run100_lastpdb.pdb	AF-A0A2M8BX87-F1-model_v4	0.212	0.868	33	26	3	35	1.269	0.998	2afdb
run100_lastpdb.pdb	AF-A0A5Q4FM28-F1-model_v4	0.235	0.895	34	26	3	36	1.269	0.998	2afdb
run100_lastpdb.pdb	AF-A0A7V6U9J4-F1-model_v4	0.235	0.895	34	26	3	36	1.269	0.998	2afdb
run100_lastpdb.pdb	AF-A0A7C4SRY9-F1-model_v4	0.171	0.921	35	29	2	36	1.269	0.998	2afdb
run100_lastpdb.pdb	MGYP000415732749.pdb.gz	0.25	0.842	32	24	3	34	1.3	0.998	3esm
run100_lastpdb.pdb	MGYP003096159657.pdb.gz	0.242	0.868	33	25	3	35	1.3	0.998	3esm
run100_lastpdb.pdb	MGYP000841465420.pdb.gz	0.205	0.895	34	27	3	36	1.3	0.998	3esm
run100_lastpdb.pdb	MGYP003734093367.pdb.gz	0.272	0.868	33	24	3	35	1.3	0.998	3esm
run100_lastpdb.pdb	MGYP000120730673.pdb.gz	0.181	0.868	33	27	3	35	1.3	0.998	3esm
run100_lastpdb.pdb	MGYP002522475981.pdb.gz	0.205	0.895	34	27	3	36	1.3	0.998	3esm
run100_lastpdb.pdb	MGYP003381982820.pdb.gz	0.181	0.868	33	27	3	35	1.3	0.998	3esm
run100_lastpdb.pdb	MGYP001111886680.pdb.gz	0.212	0.868	33	26	3	35	1.3	0.998	3esm
run100_lastpdb.pdb	AF-A0A7V1ZV19-F1-model_v4	0.181	0.868	33	27	3	35	1.345	0.998	2afdb
run100_lastpdb.pdb	AF-C8PGA9-F1-model_v4	0.242	0.868	33	25	3	35	1.345	0.998	2afdb
run100_lastpdb.pdb	AF-A0A4U0XSB5-F1-model_v4	0.242	0.868	33	25	3	35	1.345	0.998	2afdb
run100_lastpdb.pdb	AF-E1LAL1-F1-model_v4	0.171	0.921	35	29	2	36	1.345	0.998	2afdb
run100_lastpdb.pdb	AF-A0A1T4X104-F1-model_v4	0.218	0.842	32	25	3	34	1.345	0.998	2afdb
run100_lastpdb.pdb	AF-A0A538N1Y2-F1-model_v4	0.242	0.868	33	25	3	35	1.345	0.998	2afdb
run100_lastpdb.pdb	AF-A0A1F4R1E1-F1-model_v4	0.235	0.895	34	26	3	36	1.345	0.998	2afdb
run100_lastpdb.pdb	MGYP001662904078.pdb.gz	0.25	0.842	32	24	4	35	1.377	0.998	3esm
run100_lastpdb.pdb	MGYP002737269221.pdb.gz	0.242	0.868	33	25	3	35	1.377	0.998	3esm
run100_lastpdb.pdb	MGYP001094971104.pdb.gz	0.242	0.868	33	25	2	34	1.377	0.998	3esm
run100_lastpdb.pdb	MGYP001766365973.pdb.gz	0.156	0.842	32	27	3	34	1.377	0.998	3esm
run100_lastpdb.pdb	MGYP001408421345.pdb.gz	0.181	0.868	33	27	3	35	1.377	0.998	3esm
run100_lastpdb.pdb	MGYP001600316179.pdb.gz	0.242	0.868	33	25	3	35	1.377	0.998	3esm
run100_lastpdb.pdb	MGYP002330550364.pdb.gz	0.25	0.842	32	24	3	34	1.377	0.998	3esm
run100_lastpdb.pdb	AF-A0A1H0YG66-F1-model_v4	0.175	1.0	40	31	1	38	1.425	0.998	2afdb
run100_lastpdb.pdb	AF-A0A2N2Y1R3-F1-model_v4	0.2	0.921	35	28	2	36	1.425	0.998	2afdb
run100_lastpdb.pdb	AF-A0A7X7X7L4-F1-model_v4	0.187	0.842	32	26	3	34	1.425	0.998	2afdb
run100_lastpdb.pdb	AF-A0A3B8NL03-F1-model_v4	0.181	0.868	33	27	3	35	1.425	0.998	2afdb
run100_lastpdb.pdb	AF-A0A2K0UUV3-F1-model_v4	0.242	0.868	33	25	3	35	1.425	0.998	2afdb
run100_lastpdb.pdb	AF-A0A7Y1V7R0-F1-model_v4	0.171	0.921	35	29	2	36	1.425	0.998	2afdb
run100_lastpdb.pdb	AF-A0A847EHL3-F1-model_v4	0.235	0.895	34	26	3	36	1.425	0.998	2afdb
run100_lastpdb.pdb	AF-A0A101FHB6-F1-model_v4	0.235	0.895	34	26	3	36	1.425	0.998	2afdb
run100_lastpdb.pdb	AF-D5XDP4-F1-model_v4	0.176	0.895	34	28	3	36	1.425	0.998	2afdb
run100_lastpdb.pdb	AF-A0A6N7A7W0-F1-model_v4	0.176	0.895	34	28	3	36	1.425	0.998	2afdb
run100_lastpdb.pdb	MGYP001582044517.pdb.gz	0.176	0.868	34	27	3	35	1.46	0.998	3esm
run100_lastpdb.pdb	MGYP003590434717.pdb.gz	0.181	0.868	33	27	3	35	1.46	0.998	3esm
run100_lastpdb.pdb	AF-A0A3N5WC83-F1-model_v4	0.171	0.921	35	29	3	37	1.511	0.998	2afdb
run100_lastpdb.pdb	AF-A0A838NNE6-F1-model_v4	0.187	0.842	32	26	3	34	1.511	0.998	2afdb
run100_lastpdb.pdb	AF-A0A7V3MKH1-F1-model_v4	0.193	0.816	31	25	4	34	1.511	0.998	2afdb
run100_lastpdb.pdb	AF-A0A3A4R5H1-F1-model_v4	0.156	0.842	32	27	3	34	1.511	0.998	2afdb
run100_lastpdb.pdb	MGYP001570787075.pdb.gz	0.258	0.816	31	23	5	35	1.547	0.998	3esm
run100_lastpdb.pdb	AF-A0A7U6KDM8-F1-model_v4	0.272	0.868	33	24	3	35	1.601	0.998	2afdb
run100_lastpdb.pdb	AF-A0A2M7IR18-F1-model_v4	0.2	0.921	35	28	2	36	1.601	0.998	2afdb
run100_lastpdb.pdb	AF-A0A0S8HGW7-F1-model_v4	0.25	0.842	32	24	3	34	1.601	0.998	2afdb
run100_lastpdb.pdb	AF-A0A1W9G617-F1-model_v4	0.142	0.921	35	30	2	36	1.601	0.998	2afdb
run100_lastpdb.pdb	AF-Q2RGG9-F1-model_v4	0.171	0.921	35	29	2	36	1.601	0.998	2afdb
run100_lastpdb.pdb	MGYP000964856717.pdb.gz	0.354	0.816	31	20	5	35	1.64	0.998	3esm
run100_lastpdb.pdb	AF-A0A7S7EXB5-F1-model_v4	0.258	0.816	31	23	5	35	1.697	0.998	2afdb
run100_lastpdb.pdb	AF-A0A0F9QNM7-F1-model_v4	0.218	0.842	32	25	3	34	1.697	0.998	2afdb
run100_lastpdb.pdb	AF-A0A7C1BE36-F1-model_v4	0.242	0.868	33	25	3	35	1.697	0.998	2afdb
run100_lastpdb.pdb	AF-A0A7J9NXL0-F1-model_v4	0.222	0.947	36	28	2	37	1.697	0.998	2afdb
run100_lastpdb.pdb	MGYP003565264271.pdb.gz	0.258	0.816	31	23	5	35	1.738	0.998	3esm
run100_lastpdb.pdb	AF-A0A7C6F4Z5-F1-model_v4	0.235	0.895	34	26	3	36	1.799	0.998	2afdb
run100_lastpdb.pdb	AF-A0A0G8AR09-F1-model_v4	0.156	0.842	32	27	4	35	1.799	0.998	2afdb
run100_lastpdb.pdb	MGYP003210415897.pdb.gz	0.29	0.816	31	22	5	35	1.842	0.998	3esm
run100_lastpdb.pdb	AF-A0A2H9P7M4-F1-model_v4	0.25	0.842	32	24	3	34	1.907	0.998	2afdb
run100_lastpdb.pdb	AF-L8GZL6-F1-model_v4	0.166	0.947	36	30	3	38	1.907	0.998	2afdb
run100_lastpdb.pdb	AF-A0A831KMG2-F1-model_v4	0.258	0.816	31	23	5	35	2.021	0.998	2afdb
run100_lastpdb.pdb	AF-A0A7C3FXG5-F1-model_v4	0.235	0.868	34	25	3	35	2.021	0.998	2afdb
run100_lastpdb.pdb	AF-A0A7V9SHX9-F1-model_v4	0.225	0.816	31	24	5	35	2.142	0.998	2afdb
run100_lastpdb.pdb	AF-A0A662W6T8-F1-model_v4	0.212	0.868	33	26	3	35	2.27	0.998	2afdb
run100_lastpdb.pdb	AF-A0A2T4WLH7-F1-model_v4	0.272	0.868	33	24	3	35	2.406	0.998	2afdb
run100_lastpdb.pdb	AF-A0A1W9UYL4-F1-model_v4	0.2	0.921	35	28	4	38	2.55	0.998	2afdb
run100_lastpdb.pdb	AF-A0A1W9PV02-F1-model_v4	0.2	0.921	35	28	4	38	2.55	0.998	2afdb
run100_lastpdb.pdb	AF-A0A2D7Z7W7-F1-model_v4	0.216	0.974	37	28	2	38	0.5619	0.997	2afdb
run100_lastpdb.pdb	MGYP002870062352.pdb.gz	0.261	0.947	42	25	3	38	0.6465	0.997	3esm
run100_lastpdb.pdb	MGYP002564045119.pdb.gz	0.228	0.921	35	26	1	35	0.7698	0.997	3esm
run100_lastpdb.pdb	MGYP000295582853.pdb.gz	0.285	0.921	35	24	1	35	0.9166	0.997	3esm
run100_lastpdb.pdb	MGYP002623299417.pdb.gz	0.272	0.868	33	24	3	35	0.9166	0.997	3esm
run100_lastpdb.pdb	MGYP000204744985.pdb.gz	0.218	0.842	32	25	3	34	0.9715	0.997	3esm
run100_lastpdb.pdb	MGYP000210788554.pdb.gz	0.212	0.868	33	26	3	35	0.9715	0.997	3esm
run100_lastpdb.pdb	MGYP001332576077.pdb.gz	0.176	0.895	34	28	3	36	0.9715	0.997	3esm
run100_lastpdb.pdb	AF-E1QKK4-F1-model_v4	0.117	0.895	34	30	3	36	1.005	0.997	2afdb
run100_lastpdb.pdb	MGYP001629818988.pdb.gz	0.228	0.921	35	26	1	35	1.03	0.997	3esm
run100_lastpdb.pdb	MGYP003372866487.pdb.gz	0.272	0.868	33	24	3	35	1.091	0.997	3esm
run100_lastpdb.pdb	MGYP001333894676.pdb.gz	0.235	0.895	34	26	3	36	1.091	0.997	3esm
run100_lastpdb.pdb	MGYP000668776361.pdb.gz	0.176	0.895	34	28	3	36	1.091	0.997	3esm
run100_lastpdb.pdb	MGYP000958332331.pdb.gz	0.303	0.868	33	23	3	35	1.091	0.997	3esm
run100_lastpdb.pdb	AF-A0A0D2HW36-F1-model_v4	0.176	0.895	34	28	3	36	1.129	0.997	2afdb
run100_lastpdb.pdb	AF-A0A431RWP6-F1-model_v4	0.212	0.868	33	26	2	34	1.129	0.997	2afdb
run100_lastpdb.pdb	MGYP001266359709.pdb.gz	0.272	0.868	33	24	3	35	1.157	0.997	3esm
run100_lastpdb.pdb	MGYP001603056488.pdb.gz	0.243	0.974	37	28	2	38	1.157	0.997	3esm
run100_lastpdb.pdb	MGYP001822672934.pdb.gz	0.25	0.842	32	24	3	34	1.157	0.997	3esm
run100_lastpdb.pdb	MGYP002717751305.pdb.gz	0.212	0.868	33	26	3	35	1.157	0.997	3esm
run100_lastpdb.pdb	AF-I4C6S6-F1-model_v4	0.228	0.921	35	27	2	36	1.197	0.997	2afdb
run100_lastpdb.pdb	MGYP000264626913.pdb.gz	0.212	0.868	33	26	3	35	1.226	0.997	3esm
run100_lastpdb.pdb	MGYP001483004745.pdb.gz	0.212	0.868	33	26	3	35	1.226	0.997	3esm
run100_lastpdb.pdb	MGYP000906723556.pdb.gz	0.156	0.842	32	27	3	34	1.226	0.997	3esm
run100_lastpdb.pdb	MGYP001428681643.pdb.gz	0.151	0.868	33	28	3	35	1.226	0.997	3esm
run100_lastpdb.pdb	AF-A0A6M3IGV7-F1-model_v4	0.216	0.974	37	29	2	38	1.269	0.997	2afdb
run100_lastpdb.pdb	MGYP000447376948.pdb.gz	0.181	0.868	33	27	3	35	1.3	0.997	3esm
run100_lastpdb.pdb	MGYP000582249894.pdb.gz	0.242	0.868	33	25	3	35	1.3	0.997	3esm
run100_lastpdb.pdb	MGYP000376675774.pdb.gz	0.147	0.895	34	29	3	36	1.3	0.997	3esm
run100_lastpdb.pdb	MGYP000312399405.pdb.gz	0.242	0.868	33	25	3	35	1.3	0.997	3esm
run100_lastpdb.pdb	MGYP001010540555.pdb.gz	0.205	0.895	34	27	3	36	1.3	0.997	3esm
run100_lastpdb.pdb	MGYP000946550068.pdb.gz	0.181	0.868	33	27	3	35	1.3	0.997	3esm
run100_lastpdb.pdb	MGYP001193060267.pdb.gz	0.218	0.842	32	25	3	34	1.3	0.997	3esm
run100_lastpdb.pdb	AF-A0A097ANE6-F1-model_v4	0.312	0.842	32	22	3	34	1.345	0.997	2afdb
run100_lastpdb.pdb	AF-A0A2N1RW99-F1-model_v4	0.212	0.868	33	26	3	35	1.345	0.997	2afdb
run100_lastpdb.pdb	AF-A0A5C1DJ54-F1-model_v4	0.212	0.868	33	26	3	35	1.345	0.997	2afdb
run100_lastpdb.pdb	AF-A0A7C2HXR3-F1-model_v4	0.171	0.921	35	29	2	36	1.345	0.997	2afdb
run100_lastpdb.pdb	AF-A0A3A4NRG8-F1-model_v4	0.114	0.921	35	31	2	36	1.345	0.997	2afdb
run100_lastpdb.pdb	MGYP001103560363.pdb.gz	0.242	0.868	33	25	3	35	1.377	0.997	3esm
run100_lastpdb.pdb	MGYP000414108138.pdb.gz	0.181	0.868	33	27	3	35	1.377	0.997	3esm
run100_lastpdb.pdb	MGYP000562101667.pdb.gz	0.2	0.921	35	28	2	36	1.377	0.997	3esm
run100_lastpdb.pdb	MGYP000214198953.pdb.gz	0.187	0.842	32	26	3	34	1.377	0.997	3esm
run100_lastpdb.pdb	MGYP003301583060.pdb.gz	0.194	0.947	36	29	2	37	1.377	0.997	3esm
run100_lastpdb.pdb	AF-A0A5E4KHV5-F1-model_v4	0.25	0.947	36	27	3	38	1.425	0.997	2afdb
run100_lastpdb.pdb	AF-X1DC73-F1-model_v4	0.156	0.842	32	27	2	33	1.425	0.997	2afdb
run100_lastpdb.pdb	AF-B5Y921-F1-model_v4	0.176	0.895	34	28	3	36	1.425	0.997	2afdb
run100_lastpdb.pdb	AF-A0A496TPD3-F1-model_v4	0.147	0.895	34	29	3	36	1.425	0.997	2afdb
run100_lastpdb.pdb	AF-A0A7C3ZB12-F1-model_v4	0.162	0.921	37	29	3	37	1.425	0.997	2afdb
run100_lastpdb.pdb	AF-A0A6M0KZR8-F1-model_v4	0.218	0.842	32	25	3	34	1.425	0.997	2afdb
run100_lastpdb.pdb	AF-A0A7C7LDT8-F1-model_v4	0.176	0.895	34	28	3	36	1.425	0.997	2afdb
run100_lastpdb.pdb	AF-A0A661JRA8-F1-model_v4	0.171	0.921	35	29	2	36	1.425	0.997	2afdb
run100_lastpdb.pdb	AF-A0A432REK7-F1-model_v4	0.181	0.868	33	27	3	35	1.425	0.997	2afdb
run100_lastpdb.pdb	MGYP002623360220.pdb.gz	0.235	0.895	34	26	3	36	1.46	0.997	3esm
run100_lastpdb.pdb	MGYP000299132541.pdb.gz	0.212	0.868	33	26	3	35	1.46	0.997	3esm
run100_lastpdb.pdb	MGYP000508478372.pdb.gz	0.187	0.842	32	26	3	34	1.46	0.997	3esm
run100_lastpdb.pdb	AF-A0A1W9L5D1-F1-model_v4	0.187	0.842	32	26	3	34	1.511	0.997	2afdb
run100_lastpdb.pdb	AF-A0A7Y5JRL2-F1-model_v4	0.187	0.842	32	26	3	34	1.511	0.997	2afdb
run100_lastpdb.pdb	AF-A0A7X8UXG1-F1-model_v4	0.171	0.921	35	29	2	36	1.511	0.997	2afdb
run100_lastpdb.pdb	AF-A0A353DLI9-F1-model_v4	0.142	0.921	35	30	2	36	1.511	0.997	2afdb
run100_lastpdb.pdb	AF-A0A7C4ATF0-F1-model_v4	0.235	0.895	34	26	3	36	1.511	0.997	2afdb
run100_lastpdb.pdb	MGYP001064119304.pdb.gz	0.218	0.842	32	25	3	34	1.547	0.997	3esm
run100_lastpdb.pdb	MGYP000960416692.pdb.gz	0.242	0.868	33	25	3	35	1.547	0.997	3esm
run100_lastpdb.pdb	MGYP000358992031.pdb.gz	0.151	0.868	33	28	3	35	1.547	0.997	3esm
run100_lastpdb.pdb	MGYP002515896863.pdb.gz	0.176	0.895	34	28	3	36	1.547	0.997	3esm
run100_lastpdb.pdb	MGYP001572202687.pdb.gz	0.193	0.816	31	25	5	35	1.547	0.997	3esm
run100_lastpdb.pdb	MGYP000604669890.pdb.gz	0.176	0.895	34	28	3	36	1.547	0.997	3esm
run100_lastpdb.pdb	MGYP001194385941.pdb.gz	0.176	0.895	34	28	3	36	1.547	0.997	3esm
run100_lastpdb.pdb	MGYP000285575139.pdb.gz	0.25	0.842	32	24	3	34	1.547	0.997	3esm
run100_lastpdb.pdb	AF-G2YN30-F1-model_v4	0.218	0.842	32	25	3	34	1.601	0.997	2afdb
run100_lastpdb.pdb	AF-A0A132MV21-F1-model_v4	0.085	0.921	35	32	2	36	1.601	0.997	2afdb
run100_lastpdb.pdb	AF-A0A7C3RWB1-F1-model_v4	0.272	0.868	33	24	3	35	1.601	0.997	2afdb
run100_lastpdb.pdb	AF-X0U3B8-F1-model_v4	0.147	0.895	34	29	3	36	1.601	0.997	2afdb
run100_lastpdb.pdb	MGYP002399245308.pdb.gz	0.142	0.921	35	30	2	36	1.64	0.997	3esm
run100_lastpdb.pdb	MGYP003297790346.pdb.gz	0.166	0.947	36	30	2	37	1.64	0.997	3esm
run100_lastpdb.pdb	MGYP001547584920.pdb.gz	0.166	0.947	36	30	3	38	1.64	0.997	3esm
run100_lastpdb.pdb	MGYP001443104253.pdb.gz	0.181	0.868	33	27	3	35	1.64	0.997	3esm
run100_lastpdb.pdb	AF-A0A0F8W0W8-F1-model_v4	0.194	0.947	36	29	3	38	1.697	0.997	2afdb
run100_lastpdb.pdb	AF-X1LGP2-F1-model_v4	0.225	0.816	31	24	5	35	1.697	0.997	2afdb
run100_lastpdb.pdb	AF-A0A6A6H3Z3-F1-model_v4	0.242	0.868	33	25	3	35	1.697	0.997	2afdb
run100_lastpdb.pdb	AF-A0A1G6D929-F1-model_v4	0.264	0.895	34	25	3	36	1.697	0.997	2afdb
run100_lastpdb.pdb	AF-A0A6A6Z9M5-F1-model_v4	0.242	0.868	33	25	3	35	1.697	0.997	2afdb
run100_lastpdb.pdb	AF-X0UR14-F1-model_v4	0.387	0.816	31	19	5	35	1.799	0.997	2afdb
run100_lastpdb.pdb	AF-A0A7C1Q0J0-F1-model_v4	0.181	0.868	33	27	3	35	1.799	0.997	2afdb
run100_lastpdb.pdb	AF-A0A3D2X0G6-F1-model_v4	0.176	0.895	34	28	3	36	1.799	0.997	2afdb
run100_lastpdb.pdb	AF-A0A2G3Q1H8-F1-model_v4	0.114	0.921	35	31	2	36	1.799	0.997	2afdb
run100_lastpdb.pdb	AF-A0A7C7R4M3-F1-model_v4	0.187	0.842	32	26	3	34	1.799	0.997	2afdb
run100_lastpdb.pdb	MGYP000864731695.pdb.gz	0.29	0.816	31	22	5	35	1.842	0.997	3esm
run100_lastpdb.pdb	MGYP000954799456.pdb.gz	0.181	0.868	33	27	3	35	1.842	0.997	3esm
run100_lastpdb.pdb	AF-A0A7Y5SPV1-F1-model_v4	0.212	0.868	33	26	3	35	1.907	0.997	2afdb
run100_lastpdb.pdb	AF-A0A3M1JQG0-F1-model_v4	0.171	0.921	35	29	2	36	1.907	0.997	2afdb
run100_lastpdb.pdb	AF-A0A6F8ZFQ0-F1-model_v4	0.151	0.868	33	28	3	35	1.907	0.997	2afdb
run100_lastpdb.pdb	AF-A0A423XG96-F1-model_v4	0.181	0.868	33	27	3	35	1.907	0.997	2afdb
run100_lastpdb.pdb	MGYP000335329552.pdb.gz	0.225	0.816	31	24	5	35	1.953	0.997	3esm
run100_lastpdb.pdb	AF-A0A5P8FHT5-F1-model_v4	0.258	0.816	31	23	5	35	2.021	0.997	2afdb
run100_lastpdb.pdb	AF-A0A1V5XD08-F1-model_v4	0.187	0.842	32	26	4	35	2.142	0.997	2afdb
run100_lastpdb.pdb	AF-A0A532DC26-F1-model_v4	0.151	0.868	33	28	3	35	2.27	0.997	2afdb
run100_lastpdb.pdb	MGYP000010132228.pdb.gz	0.205	0.895	34	27	3	36	2.325	0.997	3esm
run100_lastpdb.pdb	AF-A0A1W9WL20-F1-model_v4	0.156	0.842	32	27	5	36	3.219	0.997	2afdb
run100_lastpdb.pdb	AF-A0A495WIC1-F1-model_v4	0.162	0.974	43	30	2	38	0.7092	0.996	2afdb
run100_lastpdb.pdb	MGYP001354277815.pdb.gz	0.205	0.921	39	27	3	37	0.7263	0.996	3esm
run100_lastpdb.pdb	MGYP000295191240.pdb.gz	0.256	0.921	39	25	3	37	0.7698	0.996	3esm
run100_lastpdb.pdb	MGYP000989697787.pdb.gz	0.205	0.921	39	27	3	37	0.8159	0.996	3esm
run100_lastpdb.pdb	MGYP001373350775.pdb.gz	0.176	0.895	34	28	3	36	0.8648	0.996	3esm
run100_lastpdb.pdb	AF-A0A7W0PU75-F1-model_v4	0.2	0.921	35	28	2	36	0.9486	0.996	2afdb
run100_lastpdb.pdb	MGYP001488308908.pdb.gz	0.205	0.895	34	27	3	36	0.9715	0.996	3esm
run100_lastpdb.pdb	MGYP000182773340.pdb.gz	0.303	0.868	33	23	3	35	1.03	0.996	3esm
run100_lastpdb.pdb	MGYP003482679078.pdb.gz	0.212	0.868	33	26	4	36	1.03	0.996	3esm
run100_lastpdb.pdb	AF-A0A3S0E0E6-F1-model_v4	0.2	0.921	35	28	2	36	1.066	0.996	2afdb
run100_lastpdb.pdb	AF-A0A3E0Q2U2-F1-model_v4	0.23	0.921	39	26	3	37	1.066	0.996	2afdb
run100_lastpdb.pdb	MGYP001851546412.pdb.gz	0.272	0.868	33	24	3	35	1.091	0.996	3esm
run100_lastpdb.pdb	MGYP001003486323.pdb.gz	0.181	0.868	33	27	3	35	1.091	0.996	3esm
run100_lastpdb.pdb	AF-A0A2G1NX36-F1-model_v4	0.257	0.921	35	25	1	35	1.129	0.996	2afdb
run100_lastpdb.pdb	AF-A0A3C0P1Y0-F1-model_v4	0.235	0.895	34	26	3	36	1.129	0.996	2afdb
run100_lastpdb.pdb	AF-A0A0Q5ZWE7-F1-model_v4	0.212	0.868	33	26	2	34	1.129	0.996	2afdb
run100_lastpdb.pdb	AF-A0A4Q7M6U9-F1-model_v4	0.142	0.921	35	30	2	36	1.197	0.996	2afdb
run100_lastpdb.pdb	AF-A0A564YV41-F1-model_v4	0.121	0.868	33	29	3	35	1.197	0.996	2afdb
run100_lastpdb.pdb	MGYP002531304114.pdb.gz	0.242	0.868	33	24	3	35	1.226	0.996	3esm
run100_lastpdb.pdb	MGYP000485604739.pdb.gz	0.176	0.895	34	28	3	36	1.226	0.996	3esm
run100_lastpdb.pdb	MGYP001457303522.pdb.gz	0.181	0.868	33	27	3	35	1.226	0.996	3esm
run100_lastpdb.pdb	MGYP000852639304.pdb.gz	0.212	0.868	33	26	3	35	1.226	0.996	3esm
run100_lastpdb.pdb	MGYP002080155515.pdb.gz	0.242	0.868	33	25	3	35	1.226	0.996	3esm
run100_lastpdb.pdb	MGYP000980522691.pdb.gz	0.242	0.868	33	25	3	35	1.226	0.996	3esm
run100_lastpdb.pdb	MGYP001298874530.pdb.gz	0.272	0.868	33	24	3	35	1.226	0.996	3esm
run100_lastpdb.pdb	MGYP001283583487.pdb.gz	0.25	0.842	32	24	3	34	1.226	0.996	3esm
run100_lastpdb.pdb	AF-A0A7C1CFT1-F1-model_v4	0.2	0.921	35	28	2	36	1.269	0.996	2afdb
run100_lastpdb.pdb	AF-A0A1V5PQY3-F1-model_v4	0.235	0.895	34	26	3	36	1.269	0.996	2afdb
run100_lastpdb.pdb	AF-A0A3B0YJT8-F1-model_v4	0.212	0.868	33	26	3	35	1.269	0.996	2afdb
run100_lastpdb.pdb	AF-A0A5E6MBK8-F1-model_v4	0.242	0.868	33	25	3	35	1.269	0.996	2afdb
run100_lastpdb.pdb	MGYP001347561374.pdb.gz	0.187	0.842	32	26	3	34	1.3	0.996	3esm
run100_lastpdb.pdb	MGYP001154925365.pdb.gz	0.242	0.868	33	25	3	35	1.3	0.996	3esm
run100_lastpdb.pdb	MGYP001582334236.pdb.gz	0.184	1.0	38	31	1	38	1.3	0.996	3esm
run100_lastpdb.pdb	AF-D4H3S4-F1-model_v4	0.147	0.895	34	29	3	36	1.345	0.996	2afdb
run100_lastpdb.pdb	AF-A0A7C4K1Z0-F1-model_v4	0.205	0.895	34	27	3	36	1.345	0.996	2afdb
run100_lastpdb.pdb	MGYP000400850368.pdb.gz	0.151	0.868	33	28	3	35	1.377	0.996	3esm
run100_lastpdb.pdb	MGYP003938860677.pdb.gz	0.218	0.842	32	25	3	34	1.377	0.996	3esm
run100_lastpdb.pdb	MGYP001499251398.pdb.gz	0.216	0.974	37	29	2	38	1.377	0.996	3esm
run100_lastpdb.pdb	MGYP003499748453.pdb.gz	0.212	0.868	33	26	4	36	1.377	0.996	3esm
run100_lastpdb.pdb	AF-X1KK10-F1-model_v4	0.242	0.868	33	25	3	35	1.425	0.996	2afdb
run100_lastpdb.pdb	AF-A0A855XD11-F1-model_v4	0.2	0.921	35	28	2	36	1.425	0.996	2afdb
run100_lastpdb.pdb	AF-A0A7C5DGL8-F1-model_v4	0.171	0.921	35	29	2	36	1.425	0.996	2afdb
run100_lastpdb.pdb	AF-A0A7C5JS99-F1-model_v4	0.085	0.921	35	32	2	36	1.425	0.996	2afdb
run100_lastpdb.pdb	AF-A0A2G5WUR8-F1-model_v4	0.242	0.868	33	25	4	36	1.425	0.996	2afdb
run100_lastpdb.pdb	MGYP001596036266.pdb.gz	0.205	0.895	34	27	2	35	1.46	0.996	3esm
run100_lastpdb.pdb	MGYP003145958833.pdb.gz	0.222	0.947	36	28	3	38	1.46	0.996	3esm
run100_lastpdb.pdb	MGYP000294168459.pdb.gz	0.272	0.868	33	24	3	35	1.46	0.996	3esm
run100_lastpdb.pdb	MGYP003424861518.pdb.gz	0.176	0.895	34	28	3	36	1.46	0.996	3esm
run100_lastpdb.pdb	MGYP001070064538.pdb.gz	0.25	0.842	32	24	3	34	1.46	0.996	3esm
run100_lastpdb.pdb	MGYP001781574318.pdb.gz	0.181	0.868	33	27	3	35	1.46	0.996	3esm
run100_lastpdb.pdb	MGYP002616590724.pdb.gz	0.187	0.842	32	26	3	34	1.46	0.996	3esm
run100_lastpdb.pdb	MGYP001089400267.pdb.gz	0.29	0.816	31	22	3	33	1.46	0.996	3esm
run100_lastpdb.pdb	MGYP000751140842.pdb.gz	0.151	0.868	33	28	3	35	1.46	0.996	3esm
run100_lastpdb.pdb	MGYP000411160828.pdb.gz	0.187	0.842	32	26	3	34	1.46	0.996	3esm
run100_lastpdb.pdb	AF-A0A1Y4AHZ3-F1-model_v4	0.142	0.921	35	30	2	36	1.511	0.996	2afdb
run100_lastpdb.pdb	AF-A0A2T5VGF3-F1-model_v4	0.142	0.921	35	30	2	36	1.511	0.996	2afdb
run100_lastpdb.pdb	AF-A0A7C3ZXS4-F1-model_v4	0.235	0.895	34	26	3	36	1.511	0.996	2afdb
run100_lastpdb.pdb	AF-A0A3S3QT10-F1-model_v4	0.272	0.868	33	24	3	35	1.511	0.996	2afdb
run100_lastpdb.pdb	MGYP001606490191.pdb.gz	0.272	0.868	33	24	3	35	1.547	0.996	3esm
run100_lastpdb.pdb	MGYP000538932656.pdb.gz	0.218	0.842	32	25	3	34	1.547	0.996	3esm
run100_lastpdb.pdb	MGYP002397889743.pdb.gz	0.151	0.868	33	28	3	35	1.547	0.996	3esm
run100_lastpdb.pdb	MGYP001120895902.pdb.gz	0.25	0.842	32	24	3	34	1.547	0.996	3esm
run100_lastpdb.pdb	MGYP000184125875.pdb.gz	0.218	0.842	32	25	3	34	1.547	0.996	3esm
run100_lastpdb.pdb	MGYP000285767556.pdb.gz	0.09	0.868	33	30	3	35	1.547	0.996	3esm
run100_lastpdb.pdb	AF-A0A6F8SJV1-F1-model_v4	0.187	0.842	32	26	3	34	1.601	0.996	2afdb
run100_lastpdb.pdb	AF-A0A3C0AGT1-F1-model_v4	0.187	0.842	32	26	3	34	1.601	0.996	2afdb
run100_lastpdb.pdb	AF-A0A0F2PJE6-F1-model_v4	0.142	0.921	35	30	2	36	1.601	0.996	2afdb
run100_lastpdb.pdb	AF-A0A850AWI8-F1-model_v4	0.176	0.895	34	28	3	36	1.601	0.996	2afdb
run100_lastpdb.pdb	AF-A0A7C2DEX7-F1-model_v4	0.242	0.868	33	25	3	35	1.601	0.996	2afdb
run100_lastpdb.pdb	AF-A0A7C1DX17-F1-model_v4	0.228	0.921	35	27	2	36	1.601	0.996	2afdb
run100_lastpdb.pdb	MGYP002515207076.pdb.gz	0.176	0.895	34	28	3	36	1.64	0.996	3esm
run100_lastpdb.pdb	MGYP003552300545.pdb.gz	0.147	0.895	34	29	3	36	1.64	0.996	3esm
run100_lastpdb.pdb	MGYP002700164090.pdb.gz	0.242	0.868	33	25	3	35	1.64	0.996	3esm
run100_lastpdb.pdb	MGYP000375109208.pdb.gz	0.181	0.868	33	27	3	35	1.64	0.996	3esm
run100_lastpdb.pdb	AF-A0A6N7RV31-F1-model_v4	0.181	0.868	33	27	2	34	1.697	0.996	2afdb
run100_lastpdb.pdb	AF-A0A518I1F1-F1-model_v4	0.157	1.0	38	32	1	38	1.697	0.996	2afdb
run100_lastpdb.pdb	AF-A0A3N5RH78-F1-model_v4	0.176	0.895	34	28	3	36	1.697	0.996	2afdb
run100_lastpdb.pdb	AF-Q24MA9-F1-model_v4	0.171	0.921	35	29	2	36	1.697	0.996	2afdb
run100_lastpdb.pdb	AF-A0A496RKZ6-F1-model_v4	0.25	0.947	36	27	3	38	1.697	0.996	2afdb
run100_lastpdb.pdb	MGYP000949452555.pdb.gz	0.181	0.868	33	27	3	35	1.738	0.996	3esm
run100_lastpdb.pdb	MGYP000864257974.pdb.gz	0.212	0.868	33	26	3	35	1.738	0.996	3esm
run100_lastpdb.pdb	MGYP000842334441.pdb.gz	0.181	0.868	33	27	3	35	1.738	0.996	3esm
run100_lastpdb.pdb	MGYP002526882258.pdb.gz	0.218	0.842	32	25	3	34	1.738	0.996	3esm
run100_lastpdb.pdb	MGYP001008463493.pdb.gz	0.212	0.868	33	26	3	35	1.738	0.996	3esm
run100_lastpdb.pdb	MGYP003304433671.pdb.gz	0.176	0.895	34	28	3	36	1.738	0.996	3esm
run100_lastpdb.pdb	MGYP003571361973.pdb.gz	0.176	0.895	34	28	3	36	1.738	0.996	3esm
run100_lastpdb.pdb	MGYP002622845238.pdb.gz	0.218	0.842	32	25	3	34	1.738	0.996	3esm
run100_lastpdb.pdb	AF-A0A1V5MK06-F1-model_v4	0.212	0.868	33	26	3	35	1.799	0.996	2afdb
run100_lastpdb.pdb	AF-A0A0F6RFR4-F1-model_v4	0.176	0.895	34	28	3	36	1.799	0.996	2afdb
run100_lastpdb.pdb	AF-V2QGX2-F1-model_v4	0.205	0.895	34	27	3	36	1.799	0.996	2afdb
run100_lastpdb.pdb	AF-A0A1G8ICS9-F1-model_v4	0.264	0.895	34	25	3	36	1.799	0.996	2afdb
run100_lastpdb.pdb	AF-A0A7C4N790-F1-model_v4	0.187	0.842	32	26	3	34	1.799	0.996	2afdb
run100_lastpdb.pdb	AF-A0A351RUZ5-F1-model_v4	0.171	0.921	35	29	2	36	1.799	0.996	2afdb
run100_lastpdb.pdb	AF-A0A832C2R6-F1-model_v4	0.151	0.868	33	28	3	35	1.799	0.996	2afdb
run100_lastpdb.pdb	AF-A0A2E3P564-F1-model_v4	0.181	0.868	33	27	3	35	1.799	0.996	2afdb
run100_lastpdb.pdb	AF-A0A7X7N2N1-F1-model_v4	0.147	0.895	34	29	3	36	1.799	0.996	2afdb
run100_lastpdb.pdb	AF-N4UXJ6-F1-model_v4	0.194	0.947	36	29	1	36	1.799	0.996	2afdb
run100_lastpdb.pdb	AF-A0A7V6ANE6-F1-model_v4	0.176	0.895	34	28	2	35	1.907	0.996	2afdb
run100_lastpdb.pdb	AF-A0A517X963-F1-model_v4	0.212	0.868	33	26	3	35	1.907	0.996	2afdb
run100_lastpdb.pdb	AF-A0A3N5SWM8-F1-model_v4	0.176	0.895	34	28	3	36	1.907	0.996	2afdb
run100_lastpdb.pdb	AF-Q3AT66-F1-model_v4	0.2	0.921	35	28	2	36	1.907	0.996	2afdb
run100_lastpdb.pdb	MGYP003705783365.pdb.gz	0.181	0.868	33	27	3	35	1.953	0.996	3esm
run100_lastpdb.pdb	AF-A0A3E3DXG7-F1-model_v4	0.205	0.895	34	27	3	36	2.021	0.996	2afdb
run100_lastpdb.pdb	AF-A0A1Y3XVZ0-F1-model_v4	0.176	0.895	34	28	3	36	2.021	0.996	2afdb
run100_lastpdb.pdb	AF-A0A4S9N225-F1-model_v4	0.242	0.868	33	25	3	35	2.021	0.996	2afdb
run100_lastpdb.pdb	AF-A0A177AHM8-F1-model_v4	0.181	0.868	33	27	3	35	2.021	0.996	2afdb
run100_lastpdb.pdb	AF-X1ENG7-F1-model_v4	0.29	0.816	31	22	3	33	2.021	0.996	2afdb
run100_lastpdb.pdb	AF-A0A154BSH1-F1-model_v4	0.171	0.921	35	29	2	36	2.021	0.996	2afdb
run100_lastpdb.pdb	AF-A0A4Z1PA48-F1-model_v4	0.242	0.868	33	25	3	35	2.021	0.996	2afdb
run100_lastpdb.pdb	AF-A0A6G1FUH3-F1-model_v4	0.242	0.868	33	25	3	35	2.021	0.996	2afdb
run100_lastpdb.pdb	AF-A0A6A6NXI4-F1-model_v4	0.242	0.868	33	25	3	35	2.021	0.996	2afdb
run100_lastpdb.pdb	MGYP002509636266.pdb.gz	0.205	0.895	34	27	3	36	2.07	0.996	3esm
run100_lastpdb.pdb	MGYP003294906332.pdb.gz	0.312	0.842	32	22	4	35	2.07	0.996	3esm
run100_lastpdb.pdb	AF-A0A1Y3RSD0-F1-model_v4	0.205	0.895	34	27	3	36	2.142	0.996	2afdb
run100_lastpdb.pdb	AF-A0A523TF68-F1-model_v4	0.29	0.816	31	22	5	35	2.142	0.996	2afdb
run100_lastpdb.pdb	AF-A0A4Q2WSR5-F1-model_v4	0.242	0.868	33	25	3	35	2.142	0.996	2afdb
run100_lastpdb.pdb	AF-X1FNJ4-F1-model_v4	0.125	0.842	32	28	3	34	2.142	0.996	2afdb
run100_lastpdb.pdb	AF-A0A7C3ALB1-F1-model_v4	0.205	0.895	34	27	3	36	2.142	0.996	2afdb
run100_lastpdb.pdb	AF-A5FPQ5-F1-model_v4	0.176	0.895	34	28	3	36	2.142	0.996	2afdb
run100_lastpdb.pdb	AF-A0A7V3N990-F1-model_v4	0.264	0.895	34	25	2	35	2.142	0.996	2afdb
run100_lastpdb.pdb	AF-A0A367ZTM6-F1-model_v4	0.171	0.921	35	28	1	35	2.142	0.996	2afdb
run100_lastpdb.pdb	AF-X1K4X6-F1-model_v4	0.29	0.816	31	22	5	35	2.142	0.996	2afdb
run100_lastpdb.pdb	MGYP003017754911.pdb.gz	0.354	0.816	31	20	5	35	2.194	0.996	3esm
run100_lastpdb.pdb	AF-A0A0F9EI14-F1-model_v4	0.218	0.842	32	25	3	34	2.27	0.996	2afdb
run100_lastpdb.pdb	AF-U1N0J6-F1-model_v4	0.181	0.868	33	27	3	35	2.27	0.996	2afdb
run100_lastpdb.pdb	MGYP000570401439.pdb.gz	0.225	0.816	31	24	5	35	2.325	0.996	3esm
run100_lastpdb.pdb	MGYP001232470639.pdb.gz	0.272	0.868	33	24	3	35	2.325	0.996	3esm
run100_lastpdb.pdb	AF-A0A2D8PQA2-F1-model_v4	0.193	0.816	31	25	5	35	2.406	0.996	2afdb
run100_lastpdb.pdb	AF-A0A831JMU4-F1-model_v4	0.29	0.816	31	22	5	35	2.406	0.996	2afdb
run100_lastpdb.pdb	MGYP000734067962.pdb.gz	0.257	0.921	35	26	2	36	2.464	0.996	3esm
run100_lastpdb.pdb	AF-A0A6N7IDZ5-F1-model_v4	0.242	0.868	33	25	3	35	2.55	0.996	2afdb
run100_lastpdb.pdb	AF-A0A1F2Q8Z2-F1-model_v4	0.242	0.868	33	25	3	35	2.55	0.996	2afdb
run100_lastpdb.pdb	AF-G0RYZ3-F1-model_v4	0.242	0.868	33	25	3	35	2.55	0.996	2afdb
run100_lastpdb.pdb	AF-A0A1Q7RBY8-F1-model_v4	0.29	0.816	31	22	5	35	2.55	0.996	2afdb
run100_lastpdb.pdb	MGYP001283711805.pdb.gz	0.181	0.868	33	27	3	35	2.612	0.996	3esm
run100_lastpdb.pdb	AF-A0A7C6YJ33-F1-model_v4	0.147	0.895	34	29	3	36	2.703	0.996	2afdb
run100_lastpdb.pdb	MGYP001141038028.pdb.gz	0.161	0.816	31	26	6	36	3.11	0.996	3esm
run100_lastpdb.pdb	MGYP000647071970.pdb.gz	0.19	0.947	42	28	3	38	0.7698	0.995	3esm
run100_lastpdb.pdb	MGYP001559703177.pdb.gz	0.179	0.921	39	28	3	37	0.8648	0.995	3esm
run100_lastpdb.pdb	MGYP002735482165.pdb.gz	0.238	0.947	42	26	3	38	0.9166	0.995	3esm
run100_lastpdb.pdb	MGYP000337878008.pdb.gz	0.242	0.868	33	25	3	35	0.9166	0.995	3esm
run100_lastpdb.pdb	MGYP003957959975.pdb.gz	0.272	0.868	33	23	2	34	1.157	0.995	3esm
run100_lastpdb.pdb	MGYP003611672246.pdb.gz	0.212	0.868	33	26	3	35	1.157	0.995	3esm
run100_lastpdb.pdb	MGYP002782560369.pdb.gz	0.205	0.895	34	26	2	35	1.157	0.995	3esm
run100_lastpdb.pdb	MGYP001068202791.pdb.gz	0.147	0.895	34	29	3	36	1.226	0.995	3esm
run100_lastpdb.pdb	MGYP000163798805.pdb.gz	0.151	0.868	33	28	3	35	1.3	0.995	3esm
run100_lastpdb.pdb	MGYP000346674264.pdb.gz	0.166	0.947	36	30	3	38	1.3	0.995	3esm
run100_lastpdb.pdb	MGYP001318973220.pdb.gz	0.212	0.868	33	26	3	35	1.377	0.995	3esm
run100_lastpdb.pdb	MGYP000318432389.pdb.gz	0.242	0.868	33	25	2	34	1.377	0.995	3esm
run100_lastpdb.pdb	AF-A0A661AZS9-F1-model_v4	0.171	0.921	35	29	2	36	1.425	0.995	2afdb
run100_lastpdb.pdb	MGYP001236492596.pdb.gz	0.181	0.868	33	27	3	35	1.46	0.995	3esm
run100_lastpdb.pdb	MGYP001823489638.pdb.gz	0.2	0.921	35	28	2	36	1.46	0.995	3esm
run100_lastpdb.pdb	MGYP000683353784.pdb.gz	0.212	0.868	33	26	3	35	1.46	0.995	3esm
run100_lastpdb.pdb	MGYP001411207988.pdb.gz	0.176	0.895	34	28	3	36	1.46	0.995	3esm
run100_lastpdb.pdb	MGYP002622574632.pdb.gz	0.272	0.868	33	24	3	35	1.46	0.995	3esm
run100_lastpdb.pdb	MGYP003938295033.pdb.gz	0.181	0.868	33	27	3	35	1.46	0.995	3esm
run100_lastpdb.pdb	AF-X1JIE5-F1-model_v4	0.225	0.816	31	24	3	33	1.511	0.995	2afdb
run100_lastpdb.pdb	AF-A0A7X8ILW5-F1-model_v4	0.205	0.895	34	27	3	36	1.511	0.995	2afdb
run100_lastpdb.pdb	MGYP001366527727.pdb.gz	0.117	0.895	34	30	3	36	1.547	0.995	3esm
run100_lastpdb.pdb	MGYP000440810907.pdb.gz	0.212	0.868	33	26	2	34	1.547	0.995	3esm
run100_lastpdb.pdb	AF-A0A496RBL5-F1-model_v4	0.176	0.895	34	28	3	36	1.601	0.995	2afdb
run100_lastpdb.pdb	AF-A0A1V5JSR9-F1-model_v4	0.2	0.921	35	28	2	36	1.601	0.995	2afdb
run100_lastpdb.pdb	AF-A0A7C5KD51-F1-model_v4	0.303	0.868	33	23	3	35	1.601	0.995	2afdb
run100_lastpdb.pdb	AF-A0A7V3LXG6-F1-model_v4	0.147	0.895	34	29	3	36	1.601	0.995	2afdb
run100_lastpdb.pdb	AF-A0A7U5GZQ2-F1-model_v4	0.212	0.868	33	26	4	36	1.601	0.995	2afdb
run100_lastpdb.pdb	MGYP003645083959.pdb.gz	0.242	0.868	33	25	3	35	1.64	0.995	3esm
run100_lastpdb.pdb	MGYP003971663337.pdb.gz	0.235	0.895	34	26	5	38	1.64	0.995	3esm
run100_lastpdb.pdb	MGYP001446345711.pdb.gz	0.181	0.868	33	27	3	35	1.64	0.995	3esm
run100_lastpdb.pdb	MGYP001048100406.pdb.gz	0.205	0.895	34	27	3	36	1.64	0.995	3esm
run100_lastpdb.pdb	MGYP001781797871.pdb.gz	0.212	0.868	33	26	3	35	1.64	0.995	3esm
run100_lastpdb.pdb	MGYP000869054612.pdb.gz	0.264	0.895	34	25	3	36	1.64	0.995	3esm
run100_lastpdb.pdb	AF-A0A7V0VES2-F1-model_v4	0.147	0.895	34	29	3	36	1.697	0.995	2afdb
run100_lastpdb.pdb	AF-A0A7Z9ZYR0-F1-model_v4	0.235	0.895	34	26	3	36	1.697	0.995	2afdb
run100_lastpdb.pdb	MGYP002515939168.pdb.gz	0.205	0.895	34	27	3	36	1.738	0.995	3esm
run100_lastpdb.pdb	MGYP001069866557.pdb.gz	0.187	0.842	32	26	3	34	1.738	0.995	3esm
run100_lastpdb.pdb	MGYP002868561756.pdb.gz	0.176	0.895	34	28	3	36	1.738	0.995	3esm
run100_lastpdb.pdb	MGYP002620309126.pdb.gz	0.212	0.868	33	26	3	35	1.738	0.995	3esm
run100_lastpdb.pdb	MGYP000064708857.pdb.gz	0.212	0.868	33	26	3	35	1.738	0.995	3esm
run100_lastpdb.pdb	AF-A0A101F317-F1-model_v4	0.242	0.868	33	25	3	35	1.799	0.995	2afdb
run100_lastpdb.pdb	AF-A0A7S7SL42-F1-model_v4	0.242	0.868	33	25	3	35	1.799	0.995	2afdb
run100_lastpdb.pdb	AF-A0A7V4H9P6-F1-model_v4	0.171	0.921	35	29	2	36	1.799	0.995	2afdb
run100_lastpdb.pdb	AF-F2KR40-F1-model_v4	0.218	0.842	32	25	4	35	1.799	0.995	2afdb
run100_lastpdb.pdb	AF-X1R273-F1-model_v4	0.242	0.868	33	25	3	35	1.799	0.995	2afdb
run100_lastpdb.pdb	MGYP000718698367.pdb.gz	0.151	0.868	33	28	3	35	1.842	0.995	3esm
run100_lastpdb.pdb	MGYP000919826035.pdb.gz	0.235	0.868	34	25	3	35	1.842	0.995	3esm
run100_lastpdb.pdb	AF-M5IR90-F1-model_v4	0.218	0.842	32	25	3	34	1.907	0.995	2afdb
run100_lastpdb.pdb	MGYP000333733116.pdb.gz	0.205	0.895	34	27	3	36	1.953	0.995	3esm
run100_lastpdb.pdb	MGYP000992683915.pdb.gz	0.235	0.895	34	26	3	36	1.953	0.995	3esm
run100_lastpdb.pdb	AF-A0A3M2FA86-F1-model_v4	0.147	0.895	34	29	3	36	2.021	0.995	2afdb
run100_lastpdb.pdb	MGYP000287976386.pdb.gz	0.205	0.895	34	27	3	36	2.07	0.995	3esm
run100_lastpdb.pdb	MGYP000874272077.pdb.gz	0.187	0.842	32	26	3	34	2.07	0.995	3esm
run100_lastpdb.pdb	MGYP000107886297.pdb.gz	0.181	0.868	33	27	3	35	2.07	0.995	3esm
run100_lastpdb.pdb	AF-A0A7C5NRC7-F1-model_v4	0.121	0.868	33	29	3	35	2.142	0.995	2afdb
run100_lastpdb.pdb	AF-A0A1H7LB14-F1-model_v4	0.264	0.895	34	25	3	36	2.142	0.995	2afdb
run100_lastpdb.pdb	AF-A0A6L3F6U5-F1-model_v4	0.147	0.895	34	29	3	36	2.142	0.995	2afdb
run100_lastpdb.pdb	AF-A0A4R8PWA9-F1-model_v4	0.212	0.868	33	26	3	35	2.142	0.995	2afdb
run100_lastpdb.pdb	AF-A0A150UUN9-F1-model_v4	0.181	0.868	33	27	3	35	2.142	0.995	2afdb
run100_lastpdb.pdb	AF-G4N587-F1-model_v4	0.242	0.868	33	25	3	35	2.142	0.995	2afdb
run100_lastpdb.pdb	AF-A0A5M9JTX2-F1-model_v4	0.218	0.842	32	25	3	34	2.142	0.995	2afdb
run100_lastpdb.pdb	AF-A0A7J4UZD3-F1-model_v4	0.242	0.868	33	25	3	35	2.27	0.995	2afdb
run100_lastpdb.pdb	AF-A0A6V8LAH7-F1-model_v4	0.212	0.868	33	26	3	35	2.27	0.995	2afdb
run100_lastpdb.pdb	AF-A0A2V5TA34-F1-model_v4	0.176	0.895	34	28	3	36	2.27	0.995	2afdb
run100_lastpdb.pdb	AF-A0A366QAI8-F1-model_v4	0.212	0.868	33	26	3	35	2.27	0.995	2afdb
run100_lastpdb.pdb	MGYP000403941505.pdb.gz	0.114	0.921	35	31	3	37	2.325	0.995	3esm
run100_lastpdb.pdb	AF-A0A0F9S803-F1-model_v4	0.166	0.947	36	30	3	38	2.406	0.995	2afdb
run100_lastpdb.pdb	AF-A0A6A6GH85-F1-model_v4	0.212	0.868	33	26	3	35	2.406	0.995	2afdb
run100_lastpdb.pdb	AF-A0A2C5ZZB5-F1-model_v4	0.212	0.868	33	26	3	35	2.406	0.995	2afdb
run100_lastpdb.pdb	AF-X1NX91-F1-model_v4	0.151	0.868	33	28	3	35	2.55	0.995	2afdb
run100_lastpdb.pdb	AF-A0A7W7QKF4-F1-model_v4	0.125	0.842	32	28	3	34	2.55	0.995	2afdb
run100_lastpdb.pdb	AF-A0A6G5QMI9-F1-model_v4	0.272	0.842	33	23	3	34	2.55	0.995	2afdb
run100_lastpdb.pdb	AF-A0A3C2E3P4-F1-model_v4	0.187	0.842	32	26	4	35	2.865	0.995	2afdb
run100_lastpdb.pdb	AF-A0A4R4G8P7-F1-model_v4	0.29	0.816	31	22	5	35	3.037	0.995	2afdb
run100_lastpdb.pdb	AF-A0A7C1ALN1-F1-model_v4	0.225	0.816	31	24	5	35	3.037	0.995	2afdb
run100_lastpdb.pdb	MGYP001765852566.pdb.gz	0.238	0.947	42	26	3	38	0.5755	0.994	3esm
run100_lastpdb.pdb	MGYP001783728807.pdb.gz	0.153	0.921	39	29	3	37	0.8159	0.994	3esm
run100_lastpdb.pdb	MGYP001112637733.pdb.gz	0.205	0.921	39	27	3	37	0.8648	0.994	3esm
run100_lastpdb.pdb	MGYP001136889693.pdb.gz	0.282	0.921	39	24	3	37	0.8648	0.994	3esm
run100_lastpdb.pdb	MGYP000663778168.pdb.gz	0.142	0.921	35	30	2	36	1.03	0.994	3esm
run100_lastpdb.pdb	MGYP003481622879.pdb.gz	0.187	0.842	32	26	3	34	1.226	0.994	3esm
run100_lastpdb.pdb	MGYP001613283012.pdb.gz	0.242	0.868	33	25	3	35	1.226	0.994	3esm
run100_lastpdb.pdb	AF-A0A419F6Z9-F1-model_v4	0.222	0.947	36	28	1	36	1.269	0.994	2afdb
run100_lastpdb.pdb	MGYP000988308639.pdb.gz	0.242	0.868	33	25	3	35	1.3	0.994	3esm
run100_lastpdb.pdb	MGYP000875937630.pdb.gz	0.212	0.868	33	26	3	35	1.377	0.994	3esm
run100_lastpdb.pdb	MGYP000399549013.pdb.gz	0.242	0.868	33	25	3	35	1.46	0.994	3esm
run100_lastpdb.pdb	MGYP000991506534.pdb.gz	0.294	0.895	34	24	3	36	1.46	0.994	3esm
run100_lastpdb.pdb	AF-A0A1G0E1Q1-F1-model_v4	0.088	0.895	34	31	3	36	1.511	0.994	2afdb
run100_lastpdb.pdb	MGYP000114521305.pdb.gz	0.242	0.868	33	25	3	35	1.547	0.994	3esm
run100_lastpdb.pdb	MGYP000608740484.pdb.gz	0.212	0.868	33	26	3	35	1.547	0.994	3esm
run100_lastpdb.pdb	MGYP002801185185.pdb.gz	0.242	0.868	33	25	3	35	1.547	0.994	3esm
run100_lastpdb.pdb	MGYP001385469188.pdb.gz	0.151	0.868	33	28	3	35	1.547	0.994	3esm
run100_lastpdb.pdb	MGYP000125132190.pdb.gz	0.25	0.842	32	24	3	34	1.547	0.994	3esm
run100_lastpdb.pdb	MGYP000843908706.pdb.gz	0.212	0.868	33	26	3	35	1.547	0.994	3esm
run100_lastpdb.pdb	MGYP000509370844.pdb.gz	0.171	0.921	35	29	3	37	1.547	0.994	3esm
run100_lastpdb.pdb	MGYP001285110643.pdb.gz	0.205	0.895	34	27	3	36	1.547	0.994	3esm
run100_lastpdb.pdb	MGYP000490778566.pdb.gz	0.181	0.868	33	27	4	36	1.547	0.994	3esm
run100_lastpdb.pdb	AF-A0A496ZLJ1-F1-model_v4	0.235	0.895	34	26	3	36	1.601	0.994	2afdb
run100_lastpdb.pdb	MGYP000853018902.pdb.gz	0.117	0.895	34	30	3	36	1.64	0.994	3esm
run100_lastpdb.pdb	MGYP000909612036.pdb.gz	0.212	0.868	33	26	3	35	1.64	0.994	3esm
run100_lastpdb.pdb	MGYP000668750345.pdb.gz	0.156	0.842	32	27	3	34	1.64	0.994	3esm
run100_lastpdb.pdb	MGYP000909221498.pdb.gz	0.181	0.868	33	27	3	35	1.64	0.994	3esm
run100_lastpdb.pdb	AF-A0A496XRJ4-F1-model_v4	0.181	0.868	33	27	2	34	1.697	0.994	2afdb
run100_lastpdb.pdb	MGYP000264960672.pdb.gz	0.218	0.842	32	25	3	34	1.738	0.994	3esm
run100_lastpdb.pdb	MGYP001093529685.pdb.gz	0.181	0.868	33	27	3	35	1.738	0.994	3esm
run100_lastpdb.pdb	AF-A0A660YWP8-F1-model_v4	0.212	0.868	33	26	3	35	1.799	0.994	2afdb
run100_lastpdb.pdb	MGYP000872857255.pdb.gz	0.121	0.868	33	29	3	35	1.842	0.994	3esm
run100_lastpdb.pdb	MGYP000405407044.pdb.gz	0.181	0.868	33	27	3	35	1.842	0.994	3esm
run100_lastpdb.pdb	MGYP000948333514.pdb.gz	0.151	0.868	33	28	3	35	1.842	0.994	3esm
run100_lastpdb.pdb	MGYP002870059695.pdb.gz	0.25	0.842	32	24	3	34	1.842	0.994	3esm
run100_lastpdb.pdb	MGYP000872491499.pdb.gz	0.212	0.868	33	26	3	35	1.842	0.994	3esm
run100_lastpdb.pdb	MGYP003112000097.pdb.gz	0.181	0.868	33	27	3	35	1.842	0.994	3esm
run100_lastpdb.pdb	MGYP000828694764.pdb.gz	0.218	0.842	32	25	3	34	1.842	0.994	3esm
run100_lastpdb.pdb	AF-A0A150J2V4-F1-model_v4	0.212	0.868	33	26	3	35	1.907	0.994	2afdb
run100_lastpdb.pdb	AF-A0A5P1V2P4-F1-model_v4	0.218	0.842	32	25	3	34	1.907	0.994	2afdb
run100_lastpdb.pdb	AF-A0A0N8WA41-F1-model_v4	0.205	0.895	34	27	3	36	1.907	0.994	2afdb
run100_lastpdb.pdb	AF-A0A7C4SQF5-F1-model_v4	0.176	0.895	34	28	3	36	1.907	0.994	2afdb
run100_lastpdb.pdb	MGYP002783195528.pdb.gz	0.212	0.868	33	26	3	35	1.953	0.994	3esm
run100_lastpdb.pdb	MGYP001329658460.pdb.gz	0.212	0.868	33	26	3	35	1.953	0.994	3esm
run100_lastpdb.pdb	AF-A0A842KC96-F1-model_v4	0.242	0.868	33	25	3	35	2.021	0.994	2afdb
run100_lastpdb.pdb	AF-A0A3L7SBP4-F1-model_v4	0.142	0.921	35	30	2	36	2.021	0.994	2afdb
run100_lastpdb.pdb	AF-A0A7V0MKS7-F1-model_v4	0.156	0.842	32	27	4	35	2.021	0.994	2afdb
run100_lastpdb.pdb	MGYP001817010155.pdb.gz	0.151	0.868	33	28	3	35	2.07	0.994	3esm
run100_lastpdb.pdb	AF-A0A1F3VF05-F1-model_v4	0.176	0.895	34	28	3	36	2.142	0.994	2afdb
run100_lastpdb.pdb	AF-A0A6I5ZMB5-F1-model_v4	0.117	0.895	34	30	3	36	2.142	0.994	2afdb
run100_lastpdb.pdb	AF-A0A1D9PSP0-F1-model_v4	0.218	0.842	32	25	3	34	2.142	0.994	2afdb
run100_lastpdb.pdb	MGYP001587759333.pdb.gz	0.162	0.974	37	29	1	37	2.194	0.994	3esm
run100_lastpdb.pdb	MGYP000356293624.pdb.gz	0.212	0.868	33	26	3	35	2.194	0.994	3esm
run100_lastpdb.pdb	MGYP000770819285.pdb.gz	0.181	0.868	33	27	3	35	2.194	0.994	3esm
run100_lastpdb.pdb	AF-A0A6A7C2R9-F1-model_v4	0.212	0.868	33	26	3	35	2.27	0.994	2afdb
run100_lastpdb.pdb	AF-A0A139GYY1-F1-model_v4	0.212	0.868	33	26	3	35	2.27	0.994	2afdb
run100_lastpdb.pdb	AF-A0A6A6ZJ85-F1-model_v4	0.242	0.868	33	25	3	35	2.27	0.994	2afdb
run100_lastpdb.pdb	AF-A0A166LMP2-F1-model_v4	0.212	0.868	33	26	3	35	2.27	0.994	2afdb
run100_lastpdb.pdb	MGYP001484381948.pdb.gz	0.147	0.895	34	29	3	36	2.325	0.994	3esm
run100_lastpdb.pdb	MGYP000182064305.pdb.gz	0.343	0.842	32	21	4	35	2.325	0.994	3esm
run100_lastpdb.pdb	AF-R5ZA29-F1-model_v4	0.176	0.895	34	28	3	36	2.406	0.994	2afdb
run100_lastpdb.pdb	MGYP001178299170.pdb.gz	0.181	0.868	33	27	3	35	2.464	0.994	3esm
run100_lastpdb.pdb	AF-A0A7J4URC9-F1-model_v4	0.181	0.868	33	27	3	35	2.55	0.994	2afdb
run100_lastpdb.pdb	AF-A0A535KH68-F1-model_v4	0.181	0.868	33	27	3	35	2.55	0.994	2afdb
run100_lastpdb.pdb	MGYP001558361900.pdb.gz	0.181	0.868	33	27	3	35	2.612	0.994	3esm
run100_lastpdb.pdb	MGYP000085052945.pdb.gz	0.322	0.816	31	21	5	35	2.612	0.994	3esm
run100_lastpdb.pdb	AF-A0A6M3L3M7-F1-model_v4	0.142	0.921	35	30	3	37	2.703	0.994	2afdb
run100_lastpdb.pdb	MGYP003569594839.pdb.gz	0.222	0.947	36	28	1	36	2.769	0.994	3esm
run100_lastpdb.pdb	AF-A0A6G3V3B2-F1-model_v4	0.166	0.947	36	30	1	36	3.037	0.994	2afdb
run100_lastpdb.pdb	4ywl_A	0.25	0.868	40	23	3	35	0.3416	0.993	1pdb
run100_lastpdb.pdb	MGYP000510781999.pdb.gz	0.179	0.921	39	28	3	37	0.9166	0.993	3esm
run100_lastpdb.pdb	MGYP001220179266.pdb.gz	0.216	0.974	37	28	2	38	1.091	0.993	3esm
run100_lastpdb.pdb	MGYP001178147541.pdb.gz	0.228	0.921	35	27	3	37	1.157	0.993	3esm
run100_lastpdb.pdb	AF-A0A5B8NQS8-F1-model_v4	0.236	0.947	38	27	3	38	1.269	0.993	2afdb
run100_lastpdb.pdb	MGYP001282485743.pdb.gz	0.257	0.921	35	25	1	35	1.3	0.993	3esm
run100_lastpdb.pdb	MGYP001574625664.pdb.gz	0.242	0.868	33	25	3	35	1.3	0.993	3esm
run100_lastpdb.pdb	MGYP002410982678.pdb.gz	0.162	0.947	37	30	3	38	1.3	0.993	3esm
run100_lastpdb.pdb	MGYP000928711808.pdb.gz	0.242	0.868	33	25	3	35	1.377	0.993	3esm
run100_lastpdb.pdb	MGYP001370672763.pdb.gz	0.218	0.842	32	25	3	34	1.377	0.993	3esm
run100_lastpdb.pdb	MGYP001412433069.pdb.gz	0.25	0.947	36	27	3	38	1.46	0.993	3esm
run100_lastpdb.pdb	MGYP000207774843.pdb.gz	0.212	0.868	33	26	3	35	1.46	0.993	3esm
run100_lastpdb.pdb	MGYP002769554887.pdb.gz	0.187	0.842	32	26	3	34	1.46	0.993	3esm
run100_lastpdb.pdb	AF-A0A1G5PL30-F1-model_v4	0.125	0.842	32	28	3	34	1.511	0.993	2afdb
run100_lastpdb.pdb	MGYP000583428661.pdb.gz	0.151	0.868	33	28	1	33	1.547	0.993	3esm
run100_lastpdb.pdb	MGYP001772820925.pdb.gz	0.187	0.842	32	26	3	34	1.547	0.993	3esm
run100_lastpdb.pdb	MGYP001814320705.pdb.gz	0.121	0.868	33	29	3	35	1.547	0.993	3esm
run100_lastpdb.pdb	AF-A0A6C8H391-F1-model_v4	0.181	0.868	33	27	3	35	1.601	0.993	2afdb
run100_lastpdb.pdb	AF-A0A2V2DHR7-F1-model_v4	0.281	0.842	32	23	3	34	1.601	0.993	2afdb
run100_lastpdb.pdb	MGYP001402929411.pdb.gz	0.242	0.868	33	25	3	35	1.738	0.993	3esm
run100_lastpdb.pdb	AF-A0A839MPD5-F1-model_v4	0.257	0.921	35	26	2	36	1.799	0.993	2afdb
run100_lastpdb.pdb	AF-A0A3P1Y3T3-F1-model_v4	0.235	0.895	34	26	3	36	1.799	0.993	2afdb
run100_lastpdb.pdb	MGYP003624225468.pdb.gz	0.147	0.895	34	29	3	36	1.842	0.993	3esm
run100_lastpdb.pdb	MGYP001400435531.pdb.gz	0.205	0.895	34	27	3	36	1.842	0.993	3esm
run100_lastpdb.pdb	MGYP001819418993.pdb.gz	0.121	0.868	33	29	3	35	1.842	0.993	3esm
run100_lastpdb.pdb	MGYP001462732689.pdb.gz	0.272	0.868	33	24	3	35	1.842	0.993	3esm
run100_lastpdb.pdb	AF-A0A552A6C7-F1-model_v4	0.285	0.921	35	25	2	36	1.907	0.993	2afdb
run100_lastpdb.pdb	AF-A0A2V2FH78-F1-model_v4	0.212	0.868	33	26	3	35	1.907	0.993	2afdb
run100_lastpdb.pdb	AF-A0A3E4QUE7-F1-model_v4	0.187	0.842	32	26	3	34	1.907	0.993	2afdb
run100_lastpdb.pdb	MGYP000695743788.pdb.gz	0.121	0.868	33	29	3	35	1.953	0.993	3esm
run100_lastpdb.pdb	MGYP000196086349.pdb.gz	0.205	0.895	34	27	3	36	1.953	0.993	3esm
run100_lastpdb.pdb	MGYP000480041277.pdb.gz	0.205	0.895	34	27	3	36	1.953	0.993	3esm
run100_lastpdb.pdb	MGYP003301143310.pdb.gz	0.205	0.895	34	27	3	36	1.953	0.993	3esm
run100_lastpdb.pdb	MGYP003970107005.pdb.gz	0.151	0.868	33	28	3	35	1.953	0.993	3esm
run100_lastpdb.pdb	MGYP000856631742.pdb.gz	0.181	0.868	33	27	3	35	1.953	0.993	3esm
run100_lastpdb.pdb	MGYP001557990009.pdb.gz	0.181	0.868	33	27	3	35	1.953	0.993	3esm
run100_lastpdb.pdb	AF-A0A1V5W1N0-F1-model_v4	0.212	0.868	33	26	3	35	2.021	0.993	2afdb
run100_lastpdb.pdb	AF-B5E8B8-F1-model_v4	0.147	0.895	34	29	2	35	2.021	0.993	2afdb
run100_lastpdb.pdb	AF-A0A212K384-F1-model_v4	0.212	0.868	33	26	3	35	2.021	0.993	2afdb
run100_lastpdb.pdb	MGYP001783434859.pdb.gz	0.176	0.895	34	28	3	36	2.07	0.993	3esm
run100_lastpdb.pdb	MGYP003383067424.pdb.gz	0.171	0.921	35	29	2	36	2.07	0.993	3esm
run100_lastpdb.pdb	MGYP001363875347.pdb.gz	0.242	0.868	33	25	3	35	2.07	0.993	3esm
run100_lastpdb.pdb	MGYP002508670662.pdb.gz	0.181	0.868	33	27	3	35	2.07	0.993	3esm
run100_lastpdb.pdb	AF-A0A2J0LSF6-F1-model_v4	0.2	0.921	35	28	2	36	2.142	0.993	2afdb
run100_lastpdb.pdb	AF-A0A7V2P3T4-F1-model_v4	0.25	0.842	32	24	3	34	2.142	0.993	2afdb
run100_lastpdb.pdb	AF-A0A4U7BC58-F1-model_v4	0.176	0.895	34	28	3	36	2.142	0.993	2afdb
run100_lastpdb.pdb	AF-A0A0S8JWB4-F1-model_v4	0.151	0.868	33	28	3	35	2.142	0.993	2afdb
run100_lastpdb.pdb	MGYP000424683103.pdb.gz	0.117	0.895	34	30	3	36	2.194	0.993	3esm
run100_lastpdb.pdb	AF-A0A1V5B9U2-F1-model_v4	0.181	0.868	33	27	3	35	2.27	0.993	2afdb
run100_lastpdb.pdb	AF-A0A1L8CY37-F1-model_v4	0.212	0.868	33	26	2	34	2.27	0.993	2afdb
run100_lastpdb.pdb	AF-A0A7C5DJU0-F1-model_v4	0.176	0.895	34	28	3	36	2.27	0.993	2afdb
run100_lastpdb.pdb	AF-A0A660PFK0-F1-model_v4	0.142	0.921	35	30	2	36	2.27	0.993	2afdb
run100_lastpdb.pdb	AF-A0A7X7PME8-F1-model_v4	0.151	0.868	33	28	3	35	2.27	0.993	2afdb
run100_lastpdb.pdb	AF-A0A177C0L7-F1-model_v4	0.257	0.921	35	26	1	35	2.27	0.993	2afdb
run100_lastpdb.pdb	AF-E0UG56-F1-model_v4	0.212	0.868	33	26	3	35	2.406	0.993	2afdb
run100_lastpdb.pdb	AF-A0A2N5YNA5-F1-model_v4	0.171	0.921	35	29	2	36	2.406	0.993	2afdb
run100_lastpdb.pdb	AF-A0A2U1FIN7-F1-model_v4	0.147	0.895	34	29	3	36	2.406	0.993	2afdb
run100_lastpdb.pdb	AF-A0A4U2L3F4-F1-model_v4	0.161	0.816	31	26	3	33	2.406	0.993	2afdb
run100_lastpdb.pdb	AF-A0A6G1I144-F1-model_v4	0.212	0.868	33	26	3	35	2.406	0.993	2afdb
run100_lastpdb.pdb	MGYP000079574181.pdb.gz	0.218	0.842	32	25	3	34	2.464	0.993	3esm
run100_lastpdb.pdb	AF-A0A1V5V0X4-F1-model_v4	0.205	0.895	34	27	3	36	2.55	0.993	2afdb
run100_lastpdb.pdb	AF-A0A1V5VDJ8-F1-model_v4	0.114	0.921	35	31	2	36	2.55	0.993	2afdb
run100_lastpdb.pdb	AF-A0A7V4QEX9-F1-model_v4	0.181	0.868	33	27	3	35	2.55	0.993	2afdb
run100_lastpdb.pdb	AF-A0A0D2AQL5-F1-model_v4	0.212	0.868	33	26	3	35	2.55	0.993	2afdb
run100_lastpdb.pdb	AF-A0A7U2QVU1-F1-model_v4	0.272	0.868	33	24	3	35	2.55	0.993	2afdb
run100_lastpdb.pdb	AF-A0A2H1GZA6-F1-model_v4	0.181	0.868	33	27	3	35	2.55	0.993	2afdb
run100_lastpdb.pdb	AF-A0A3M6W317-F1-model_v4	0.212	0.868	33	26	3	35	2.55	0.993	2afdb
run100_lastpdb.pdb	MGYP000582255526.pdb.gz	0.121	0.868	33	29	3	35	2.612	0.993	3esm
run100_lastpdb.pdb	AF-B3QYI5-F1-model_v4	0.176	0.895	34	28	3	36	2.703	0.993	2afdb
run100_lastpdb.pdb	AF-A0A523HRX6-F1-model_v4	0.176	0.868	34	27	3	35	2.703	0.993	2afdb
run100_lastpdb.pdb	AF-A0A2T3BBS3-F1-model_v4	0.212	0.868	33	26	3	35	2.703	0.993	2afdb
run100_lastpdb.pdb	AF-A0A0A1T4R5-F1-model_v4	0.242	0.868	33	25	3	35	2.865	0.993	2afdb
run100_lastpdb.pdb	AF-A0A3M1QVS2-F1-model_v4	0.151	0.868	33	28	3	35	3.219	0.993	2afdb
run100_lastpdb.pdb	AF-A0A7X8R7E7-F1-model_v4	0.212	0.868	33	26	3	35	3.219	0.993	2afdb
run100_lastpdb.pdb	4pog_G	0.25	0.868	40	23	3	35	0.3837	0.992	1pdb
run100_lastpdb.pdb	AF-A0A2N5Z0S2-F1-model_v4	0.23	0.921	39	26	3	37	1.066	0.992	2afdb
run100_lastpdb.pdb	MGYP001146209438.pdb.gz	0.179	0.921	39	28	3	37	1.091	0.992	3esm
run100_lastpdb.pdb	MGYP002590002993.pdb.gz	0.23	0.921	39	26	3	37	1.157	0.992	3esm
run100_lastpdb.pdb	MGYP002684901425.pdb.gz	0.153	0.921	39	29	3	37	1.226	0.992	3esm
run100_lastpdb.pdb	AF-A0A6B0T3W2-F1-model_v4	0.264	0.895	34	24	2	35	1.345	0.992	2afdb
run100_lastpdb.pdb	MGYP001195803854.pdb.gz	0.333	0.868	33	22	3	35	1.46	0.992	3esm
run100_lastpdb.pdb	MGYP003540819295.pdb.gz	0.205	0.895	34	27	3	36	1.547	0.992	3esm
run100_lastpdb.pdb	MGYP001364676499.pdb.gz	0.235	0.895	34	26	3	36	1.64	0.992	3esm
run100_lastpdb.pdb	MGYP001623706340.pdb.gz	0.242	0.868	33	25	3	35	1.64	0.992	3esm
run100_lastpdb.pdb	MGYP000188548749.pdb.gz	0.205	0.895	34	27	3	36	1.738	0.992	3esm
run100_lastpdb.pdb	MGYP000394957196.pdb.gz	0.25	0.842	32	24	3	34	1.738	0.992	3esm
run100_lastpdb.pdb	AF-A0A1Y4ESV3-F1-model_v4	0.25	0.842	32	24	3	34	1.799	0.992	2afdb
run100_lastpdb.pdb	AF-A0A7X9EG48-F1-model_v4	0.114	0.921	35	31	2	36	1.799	0.992	2afdb
run100_lastpdb.pdb	MGYP000303683014.pdb.gz	0.151	0.868	33	28	3	35	1.842	0.992	3esm
run100_lastpdb.pdb	MGYP001202573524.pdb.gz	0.151	0.868	33	28	3	35	1.842	0.992	3esm
run100_lastpdb.pdb	MGYP000176843812.pdb.gz	0.151	0.868	33	28	3	35	1.842	0.992	3esm
run100_lastpdb.pdb	MGYP001094570717.pdb.gz	0.242	0.868	33	25	3	35	1.842	0.992	3esm
run100_lastpdb.pdb	MGYP001019278796.pdb.gz	0.166	0.947	36	30	3	38	1.842	0.992	3esm
run100_lastpdb.pdb	AF-A0A1Q3UZC7-F1-model_v4	0.212	0.868	33	26	2	34	1.907	0.992	2afdb
run100_lastpdb.pdb	AF-A0A7D8BES4-F1-model_v4	0.2	0.921	35	28	2	36	1.907	0.992	2afdb
run100_lastpdb.pdb	AF-A0A1J4VCR7-F1-model_v4	0.2	0.921	35	28	2	36	1.907	0.992	2afdb
run100_lastpdb.pdb	AF-A0A0D8BDD0-F1-model_v4	0.114	0.921	35	31	2	36	1.907	0.992	2afdb
run100_lastpdb.pdb	MGYP001055602981.pdb.gz	0.218	0.842	32	25	3	34	1.953	0.992	3esm
run100_lastpdb.pdb	AF-A0A3C1YUA3-F1-model_v4	0.2	0.921	35	28	2	36	2.021	0.992	2afdb
run100_lastpdb.pdb	AF-A0A2V2CFQ7-F1-model_v4	0.242	0.868	33	25	4	36	2.021	0.992	2afdb
run100_lastpdb.pdb	AF-A0A367ZID8-F1-model_v4	0.181	0.868	33	27	3	35	2.021	0.992	2afdb
run100_lastpdb.pdb	AF-A0A7C5YHY0-F1-model_v4	0.166	0.947	36	30	3	38	2.021	0.992	2afdb
run100_lastpdb.pdb	MGYP001412431297.pdb.gz	0.181	0.868	33	27	3	35	2.07	0.992	3esm
run100_lastpdb.pdb	MGYP000176120061.pdb.gz	0.181	0.868	33	27	3	35	2.07	0.992	3esm
run100_lastpdb.pdb	MGYP002725701242.pdb.gz	0.156	0.842	32	27	3	34	2.07	0.992	3esm
run100_lastpdb.pdb	MGYP001072217341.pdb.gz	0.121	0.868	33	29	3	35	2.07	0.992	3esm
run100_lastpdb.pdb	MGYP002768435987.pdb.gz	0.181	0.868	33	27	3	35	2.07	0.992	3esm
run100_lastpdb.pdb	AF-A0A7X7JS78-F1-model_v4	0.156	0.842	32	27	3	34	2.142	0.992	2afdb
run100_lastpdb.pdb	AF-A0A660WEN7-F1-model_v4	0.176	0.895	34	28	3	36	2.142	0.992	2afdb
run100_lastpdb.pdb	AF-A0A850BZC2-F1-model_v4	0.147	0.895	34	29	3	36	2.142	0.992	2afdb
run100_lastpdb.pdb	MGYP001170068761.pdb.gz	0.176	0.895	34	28	2	35	2.194	0.992	3esm
run100_lastpdb.pdb	MGYP003409383710.pdb.gz	0.147	0.895	34	29	3	36	2.194	0.992	3esm
run100_lastpdb.pdb	MGYP003415646222.pdb.gz	0.147	0.895	34	29	3	36	2.194	0.992	3esm
run100_lastpdb.pdb	AF-A0A7X7NJZ5-F1-model_v4	0.218	0.842	32	25	3	34	2.27	0.992	2afdb
run100_lastpdb.pdb	AF-I4D9B7-F1-model_v4	0.228	0.921	35	27	2	36	2.27	0.992	2afdb
run100_lastpdb.pdb	MGYP000097946590.pdb.gz	0.181	0.868	33	27	3	35	2.325	0.992	3esm
run100_lastpdb.pdb	MGYP003497111027.pdb.gz	0.151	0.868	33	28	3	35	2.325	0.992	3esm
run100_lastpdb.pdb	MGYP003294588637.pdb.gz	0.205	0.895	34	27	3	36	2.325	0.992	3esm
run100_lastpdb.pdb	AF-A0B9B6-F1-model_v4	0.187	0.842	32	26	3	34	2.406	0.992	2afdb
run100_lastpdb.pdb	AF-A0A350WNP1-F1-model_v4	0.142	0.921	35	30	2	36	2.406	0.992	2afdb
run100_lastpdb.pdb	AF-A0A847P4A2-F1-model_v4	0.181	0.868	33	27	3	35	2.406	0.992	2afdb
run100_lastpdb.pdb	MGYP001257704226.pdb.gz	0.242	0.868	33	25	3	35	2.464	0.992	3esm
run100_lastpdb.pdb	MGYP001600139683.pdb.gz	0.151	0.868	33	28	3	35	2.464	0.992	3esm
run100_lastpdb.pdb	AF-A0A1W9P291-F1-model_v4	0.205	0.895	34	27	3	36	2.55	0.992	2afdb
run100_lastpdb.pdb	AF-A0A3A5AAW7-F1-model_v4	0.205	0.895	34	27	3	36	2.55	0.992	2afdb
run100_lastpdb.pdb	AF-A0A3N5ZVQ2-F1-model_v4	0.171	0.921	35	29	2	36	2.55	0.992	2afdb
run100_lastpdb.pdb	AF-X1RU22-F1-model_v4	0.181	0.868	33	27	3	35	2.55	0.992	2afdb
run100_lastpdb.pdb	AF-A0A7V4SMH6-F1-model_v4	0.25	0.842	32	24	3	34	2.703	0.992	2afdb
run100_lastpdb.pdb	AF-A0A7X8UCV7-F1-model_v4	0.176	0.895	34	28	3	36	2.703	0.992	2afdb
run100_lastpdb.pdb	AF-Q729Q7-F1-model_v4	0.187	0.842	32	26	3	34	2.703	0.992	2afdb
run100_lastpdb.pdb	AF-M3B9S2-F1-model_v4	0.181	0.868	33	27	3	35	2.703	0.992	2afdb
run100_lastpdb.pdb	AF-A0A349J678-F1-model_v4	0.258	0.816	31	23	5	35	2.703	0.992	2afdb
run100_lastpdb.pdb	AF-A0A1I5EIK5-F1-model_v4	0.25	0.842	32	24	3	34	2.865	0.992	2afdb
run100_lastpdb.pdb	AF-A0A179ILC5-F1-model_v4	0.212	0.868	33	26	3	35	2.865	0.992	2afdb
run100_lastpdb.pdb	MGYP000319809996.pdb.gz	0.121	0.868	33	29	3	35	2.934	0.992	3esm
run100_lastpdb.pdb	MGYP002136399896.pdb.gz	0.181	0.868	33	27	3	35	2.934	0.992	3esm
run100_lastpdb.pdb	AF-A0A2M8NPF8-F1-model_v4	0.111	0.947	36	32	1	36	3.037	0.992	2afdb
run100_lastpdb.pdb	AF-A0A1B8B5S6-F1-model_v4	0.181	0.868	33	27	3	35	3.037	0.992	2afdb
run100_lastpdb.pdb	AF-A0A833FZZ8-F1-model_v4	0.218	0.842	32	25	3	34	3.219	0.992	2afdb
run100_lastpdb.pdb	AF-A0A1W5D8H0-F1-model_v4	0.25	0.842	32	24	4	35	3.219	0.992	2afdb
run100_lastpdb.pdb	AF-A0A7C1AUH7-F1-model_v4	0.156	0.842	32	27	4	35	3.616	0.992	2afdb
run100_lastpdb.pdb	AF-A0A7V4HPT6-F1-model_v4	0.156	0.842	32	27	3	34	3.616	0.992	2afdb
run100_lastpdb.pdb	AF-A0A1W9V091-F1-model_v4	0.114	0.921	35	31	3	37	4.563	0.992	2afdb
run100_lastpdb.pdb	AF-A0A7C0WYS8-F1-model_v4	0.305	0.868	36	22	5	37	1.005	0.991	2afdb
run100_lastpdb.pdb	MGYP000650874668.pdb.gz	0.179	0.921	39	28	3	37	1.03	0.991	3esm
run100_lastpdb.pdb	MGYP000355951365.pdb.gz	0.147	0.895	34	29	3	36	1.3	0.991	3esm
run100_lastpdb.pdb	MGYP001398939864.pdb.gz	0.181	0.868	33	27	3	35	1.377	0.991	3esm
run100_lastpdb.pdb	MGYP001027201862.pdb.gz	0.212	0.868	33	26	3	35	1.46	0.991	3esm
run100_lastpdb.pdb	MGYP003296209995.pdb.gz	0.242	0.868	33	25	4	36	1.46	0.991	3esm
run100_lastpdb.pdb	AF-A0A2G6HUV6-F1-model_v4	0.179	0.921	39	28	3	37	1.511	0.991	2afdb
run100_lastpdb.pdb	MGYP002788429178.pdb.gz	0.218	0.842	32	25	3	34	1.547	0.991	3esm
run100_lastpdb.pdb	AF-A0A432PYQ2-F1-model_v4	0.333	0.868	33	22	2	34	1.601	0.991	2afdb
run100_lastpdb.pdb	MGYP001815467655.pdb.gz	0.242	0.868	33	25	3	35	1.64	0.991	3esm
run100_lastpdb.pdb	MGYP001009313059.pdb.gz	0.181	0.868	33	27	3	35	1.64	0.991	3esm
run100_lastpdb.pdb	MGYP000437754469.pdb.gz	0.205	0.895	34	27	2	35	1.64	0.991	3esm
run100_lastpdb.pdb	MGYP002399798277.pdb.gz	0.25	0.947	36	27	3	38	1.738	0.991	3esm
run100_lastpdb.pdb	MGYP001593590246.pdb.gz	0.181	0.868	33	27	3	35	1.738	0.991	3esm
run100_lastpdb.pdb	AF-A0A431FUK6-F1-model_v4	0.181	0.868	33	27	3	35	1.799	0.991	2afdb
run100_lastpdb.pdb	AF-A0A7X9FSC6-F1-model_v4	0.212	0.868	33	26	2	34	1.799	0.991	2afdb
run100_lastpdb.pdb	MGYP001601476181.pdb.gz	0.088	0.895	34	31	3	36	1.842	0.991	3esm
run100_lastpdb.pdb	AF-A0A0P8CHZ5-F1-model_v4	0.2	0.921	35	27	1	35	1.907	0.991	2afdb
run100_lastpdb.pdb	AF-A0A1G0ZEU5-F1-model_v4	0.205	0.895	34	27	3	36	1.907	0.991	2afdb
run100_lastpdb.pdb	MGYP000224454002.pdb.gz	0.181	0.868	33	27	3	35	1.953	0.991	3esm
run100_lastpdb.pdb	MGYP000736424654.pdb.gz	0.151	0.868	33	28	3	35	1.953	0.991	3esm
run100_lastpdb.pdb	MGYP000856880278.pdb.gz	0.181	0.868	33	27	3	35	1.953	0.991	3esm
run100_lastpdb.pdb	MGYP001416927935.pdb.gz	0.181	0.868	33	27	3	35	1.953	0.991	3esm
run100_lastpdb.pdb	MGYP000008079331.pdb.gz	0.25	0.947	36	27	3	38	2.07	0.991	3esm
run100_lastpdb.pdb	MGYP001115206578.pdb.gz	0.147	0.895	34	29	3	36	2.07	0.991	3esm
run100_lastpdb.pdb	MGYP002766306610.pdb.gz	0.181	0.868	33	27	3	35	2.07	0.991	3esm
run100_lastpdb.pdb	MGYP000335329868.pdb.gz	0.212	0.868	33	26	3	35	2.07	0.991	3esm
run100_lastpdb.pdb	AF-A0A5E4HMI9-F1-model_v4	0.194	0.947	36	29	3	38	2.142	0.991	2afdb
run100_lastpdb.pdb	AF-A0A7C3H234-F1-model_v4	0.181	0.868	33	27	3	35	2.142	0.991	2afdb
run100_lastpdb.pdb	AF-A0A352WWD1-F1-model_v4	0.187	0.842	32	26	3	34	2.142	0.991	2afdb
run100_lastpdb.pdb	AF-A0A1G5FJP7-F1-model_v4	0.25	0.842	32	24	3	34	2.142	0.991	2afdb
run100_lastpdb.pdb	MGYP003544537672.pdb.gz	0.205	0.895	34	27	3	36	2.194	0.991	3esm
run100_lastpdb.pdb	MGYP000326513826.pdb.gz	0.25	0.842	32	24	3	34	2.194	0.991	3esm
run100_lastpdb.pdb	MGYP001553557472.pdb.gz	0.151	0.868	33	28	3	35	2.194	0.991	3esm
run100_lastpdb.pdb	MGYP003620734102.pdb.gz	0.151	0.868	33	28	3	35	2.194	0.991	3esm
run100_lastpdb.pdb	AF-A0A5E4KD34-F1-model_v4	0.235	0.895	34	25	2	35	2.27	0.991	2afdb
run100_lastpdb.pdb	AF-A0A661RTY4-F1-model_v4	0.181	0.868	33	27	3	35	2.27	0.991	2afdb
run100_lastpdb.pdb	AF-A0A7V2N2L5-F1-model_v4	0.242	0.868	33	25	3	35	2.27	0.991	2afdb
run100_lastpdb.pdb	MGYP000226891001.pdb.gz	0.088	0.895	34	31	3	36	2.325	0.991	3esm
run100_lastpdb.pdb	MGYP001765309243.pdb.gz	0.218	0.842	32	25	3	34	2.325	0.991	3esm
run100_lastpdb.pdb	MGYP000646609496.pdb.gz	0.147	0.895	34	29	3	36	2.325	0.991	3esm
run100_lastpdb.pdb	MGYP001063586867.pdb.gz	0.121	0.868	33	29	3	35	2.325	0.991	3esm
run100_lastpdb.pdb	MGYP002866988897.pdb.gz	0.147	0.895	34	29	3	36	2.464	0.991	3esm
run100_lastpdb.pdb	MGYP000050536970.pdb.gz	0.205	0.895	34	27	3	36	2.464	0.991	3esm
run100_lastpdb.pdb	MGYP002510023054.pdb.gz	0.176	0.895	34	28	3	36	2.464	0.991	3esm
run100_lastpdb.pdb	AF-A0A5E4KKT7-F1-model_v4	0.218	0.842	32	25	3	34	2.55	0.991	2afdb
run100_lastpdb.pdb	AF-A0A4R4WZE1-F1-model_v4	0.242	0.868	33	25	3	35	2.55	0.991	2afdb
run100_lastpdb.pdb	MGYP002355654699.pdb.gz	0.212	0.868	33	26	3	35	2.612	0.991	3esm
run100_lastpdb.pdb	MGYP001071915377.pdb.gz	0.242	0.868	33	25	4	36	2.612	0.991	3esm
run100_lastpdb.pdb	AF-A0A380BMR2-F1-model_v4	0.2	0.921	35	28	2	36	2.703	0.991	2afdb
run100_lastpdb.pdb	AF-A0A5C6BBH2-F1-model_v4	0.25	0.842	32	24	3	34	2.703	0.991	2afdb
run100_lastpdb.pdb	AF-F4L3Y8-F1-model_v4	0.2	0.921	35	28	2	36	2.703	0.991	2afdb
run100_lastpdb.pdb	AF-A0A3N4I257-F1-model_v4	0.151	0.868	33	28	3	35	2.703	0.991	2afdb
run100_lastpdb.pdb	AF-A0A178AZI4-F1-model_v4	0.212	0.868	33	26	3	35	2.703	0.991	2afdb
run100_lastpdb.pdb	AF-A0A845VUS1-F1-model_v4	0.242	0.868	33	25	3	35	2.865	0.991	2afdb
run100_lastpdb.pdb	AF-A0A1I3XHE4-F1-model_v4	0.212	0.868	33	26	3	35	2.865	0.991	2afdb
run100_lastpdb.pdb	MGYP001571705346.pdb.gz	0.181	0.868	33	27	3	35	2.934	0.991	3esm
run100_lastpdb.pdb	AF-A0A4V5NH72-F1-model_v4	0.242	0.868	33	25	3	35	3.037	0.991	2afdb
run100_lastpdb.pdb	AF-A0A162KLK0-F1-model_v4	0.212	0.868	33	26	3	35	3.219	0.991	2afdb
run100_lastpdb.pdb	MGYP000709895865.pdb.gz	0.151	0.868	33	28	3	35	3.297	0.991	3esm
run100_lastpdb.pdb	AF-A0A661AEY1-F1-model_v4	0.258	0.816	31	23	5	35	3.411	0.991	2afdb
run100_lastpdb.pdb	AF-A0A7X7ZU48-F1-model_v4	0.181	0.868	33	27	3	35	3.616	0.991	2afdb
run100_lastpdb.pdb	AF-A0A430VC38-F1-model_v4	0.166	0.947	36	30	2	37	3.616	0.991	2afdb
run100_lastpdb.pdb	AF-A0A6M2A991-F1-model_v4	0.222	0.947	36	28	3	38	4.062	0.991	2afdb
run100_lastpdb.pdb	MGYP001463933293.pdb.gz	0.214	0.947	42	27	3	38	0.9715	0.99	3esm
run100_lastpdb.pdb	MGYP003559030670.pdb.gz	0.194	0.947	36	27	3	38	1.157	0.99	3esm
run100_lastpdb.pdb	AF-A0A5C1DHM3-F1-model_v4	0.23	0.921	39	26	3	37	1.345	0.99	2afdb
run100_lastpdb.pdb	AF-A0A7Z9YAU9-F1-model_v4	0.277	0.868	36	23	5	37	1.345	0.99	2afdb
run100_lastpdb.pdb	MGYP000099408219.pdb.gz	0.205	0.895	34	27	3	36	1.377	0.99	3esm
run100_lastpdb.pdb	MGYP000141061133.pdb.gz	0.179	0.921	39	28	3	37	1.377	0.99	3esm
run100_lastpdb.pdb	MGYP001626221239.pdb.gz	0.181	0.868	33	27	3	35	1.46	0.99	3esm
run100_lastpdb.pdb	MGYP000111974394.pdb.gz	0.194	0.947	36	27	3	38	1.547	0.99	3esm
run100_lastpdb.pdb	MGYP001188777098.pdb.gz	0.272	0.868	33	24	3	35	1.64	0.99	3esm
run100_lastpdb.pdb	AF-A0A2W6AQK9-F1-model_v4	0.2	0.921	35	28	2	36	1.697	0.99	2afdb
run100_lastpdb.pdb	MGYP001454581113.pdb.gz	0.235	0.895	34	26	2	35	1.738	0.99	3esm
run100_lastpdb.pdb	MGYP001422092480.pdb.gz	0.181	0.868	33	27	3	35	1.738	0.99	3esm
run100_lastpdb.pdb	MGYP000716085803.pdb.gz	0.242	0.868	33	25	3	35	1.738	0.99	3esm
run100_lastpdb.pdb	MGYP001374441369.pdb.gz	0.212	0.868	33	26	3	35	1.842	0.99	3esm
run100_lastpdb.pdb	MGYP003636902571.pdb.gz	0.222	0.947	36	28	2	37	1.953	0.99	3esm
run100_lastpdb.pdb	MGYP001354362209.pdb.gz	0.205	0.895	34	27	3	36	1.953	0.99	3esm
run100_lastpdb.pdb	MGYP000103172718.pdb.gz	0.212	0.868	33	26	3	35	1.953	0.99	3esm
run100_lastpdb.pdb	MGYP002629689630.pdb.gz	0.272	0.868	33	24	3	35	1.953	0.99	3esm
run100_lastpdb.pdb	AF-A0A842PII6-F1-model_v4	0.257	0.921	35	25	1	35	2.021	0.99	2afdb
run100_lastpdb.pdb	AF-A0A7W0ZCV3-F1-model_v4	0.171	0.921	35	29	2	36	2.021	0.99	2afdb
run100_lastpdb.pdb	AF-A0A7C6DQU4-F1-model_v4	0.181	0.868	33	27	2	34	2.021	0.99	2afdb
run100_lastpdb.pdb	MGYP001558791438.pdb.gz	0.162	0.947	37	30	2	37	2.07	0.99	3esm
run100_lastpdb.pdb	MGYP001025085427.pdb.gz	0.218	0.842	32	25	3	34	2.07	0.99	3esm
run100_lastpdb.pdb	MGYP000294616909.pdb.gz	0.156	0.842	32	27	3	34	2.07	0.99	3esm
run100_lastpdb.pdb	MGYP001290719888.pdb.gz	0.151	0.868	33	28	3	35	2.07	0.99	3esm
run100_lastpdb.pdb	AF-A0A800DQI6-F1-model_v4	0.147	0.895	34	29	3	36	2.142	0.99	2afdb
run100_lastpdb.pdb	MGYP003620423287.pdb.gz	0.272	0.868	33	24	3	35	2.194	0.99	3esm
run100_lastpdb.pdb	MGYP000114242493.pdb.gz	0.147	0.895	34	29	3	36	2.194	0.99	3esm
run100_lastpdb.pdb	MGYP003977716251.pdb.gz	0.156	0.842	32	27	3	34	2.194	0.99	3esm
run100_lastpdb.pdb	MGYP001140783360.pdb.gz	0.181	0.868	33	27	4	36	2.194	0.99	3esm
run100_lastpdb.pdb	MGYP000840070756.pdb.gz	0.156	0.842	32	27	3	34	2.194	0.99	3esm
run100_lastpdb.pdb	MGYP001375906767.pdb.gz	0.181	0.868	33	27	3	35	2.194	0.99	3esm
run100_lastpdb.pdb	AF-A0A1M6CIX4-F1-model_v4	0.187	0.842	32	26	3	34	2.27	0.99	2afdb
run100_lastpdb.pdb	AF-A0A2N2WB42-F1-model_v4	0.181	0.868	33	27	2	34	2.27	0.99	2afdb
run100_lastpdb.pdb	AF-A0A7V2UAZ9-F1-model_v4	0.272	0.868	33	24	3	35	2.27	0.99	2afdb
run100_lastpdb.pdb	MGYP000040480334.pdb.gz	0.218	0.842	32	25	3	34	2.325	0.99	3esm
run100_lastpdb.pdb	MGYP001595757292.pdb.gz	0.181	0.868	33	27	3	35	2.325	0.99	3esm
run100_lastpdb.pdb	MGYP000173491942.pdb.gz	0.205	0.895	34	27	3	36	2.325	0.99	3esm
run100_lastpdb.pdb	MGYP001600002397.pdb.gz	0.142	0.921	35	30	1	35	2.325	0.99	3esm
run100_lastpdb.pdb	AF-A0A2N2JGG5-F1-model_v4	0.25	0.842	32	24	3	34	2.406	0.99	2afdb
run100_lastpdb.pdb	AF-A0A6I7LXV4-F1-model_v4	0.142	0.921	35	30	2	36	2.406	0.99	2afdb
run100_lastpdb.pdb	AF-A0A381E804-F1-model_v4	0.218	0.842	32	25	3	34	2.406	0.99	2afdb
run100_lastpdb.pdb	AF-A0A845UV38-F1-model_v4	0.218	0.842	32	25	3	34	2.406	0.99	2afdb
run100_lastpdb.pdb	AF-A0A7J5UZA8-F1-model_v4	0.171	0.921	35	29	2	36	2.406	0.99	2afdb
run100_lastpdb.pdb	AF-A0A7R9G3V9-F1-model_v4	0.083	0.947	36	33	3	38	2.406	0.99	2afdb
run100_lastpdb.pdb	MGYP001426158478.pdb.gz	0.171	0.921	35	29	2	36	2.464	0.99	3esm
run100_lastpdb.pdb	MGYP001250008732.pdb.gz	0.176	0.895	34	28	2	35	2.464	0.99	3esm
run100_lastpdb.pdb	AF-A7ALR2-F1-model_v4	0.218	0.842	32	25	3	34	2.55	0.99	2afdb
run100_lastpdb.pdb	AF-A0A7V3PJT0-F1-model_v4	0.151	0.868	33	28	3	35	2.55	0.99	2afdb
run100_lastpdb.pdb	AF-A0A2E2VS53-F1-model_v4	0.187	0.842	32	26	3	34	2.55	0.99	2afdb
run100_lastpdb.pdb	MGYP001667999333.pdb.gz	0.147	0.895	34	29	3	36	2.612	0.99	3esm
run100_lastpdb.pdb	MGYP002625549927.pdb.gz	0.25	0.842	32	24	3	34	2.612	0.99	3esm
run100_lastpdb.pdb	MGYP001134143844.pdb.gz	0.147	0.895	34	29	3	36	2.612	0.99	3esm
run100_lastpdb.pdb	AF-E1REQ4-F1-model_v4	0.212	0.868	33	26	3	35	2.703	0.99	2afdb
run100_lastpdb.pdb	AF-N0ATP6-F1-model_v4	0.205	0.895	34	27	3	36	2.703	0.99	2afdb
run100_lastpdb.pdb	AF-A0A3M1VA73-F1-model_v4	0.181	0.868	33	27	3	35	2.703	0.99	2afdb
run100_lastpdb.pdb	AF-A0A1W9Q2M2-F1-model_v4	0.176	0.895	34	28	3	36	2.703	0.99	2afdb
run100_lastpdb.pdb	AF-A0A5C5ZWA7-F1-model_v4	0.125	0.842	32	28	3	34	2.703	0.99	2afdb
run100_lastpdb.pdb	AF-A0A5N6KPQ3-F1-model_v4	0.2	0.921	35	28	1	35	2.703	0.99	2afdb
run100_lastpdb.pdb	AF-A0A7V8XIK3-F1-model_v4	0.2	0.921	35	28	2	36	2.865	0.99	2afdb
run100_lastpdb.pdb	AF-A0A2W4LV05-F1-model_v4	0.166	0.947	36	30	3	38	2.865	0.99	2afdb
run100_lastpdb.pdb	MGYP000573849983.pdb.gz	0.218	0.842	32	25	3	34	2.934	0.99	3esm
run100_lastpdb.pdb	MGYP001634778168.pdb.gz	0.151	0.868	33	28	3	35	2.934	0.99	3esm
run100_lastpdb.pdb	AF-A0A1W9VX37-F1-model_v4	0.193	0.816	31	25	3	33	3.037	0.99	2afdb
run100_lastpdb.pdb	AF-A0A7X9P8E4-F1-model_v4	0.176	0.895	34	28	3	36	3.037	0.99	2afdb
run100_lastpdb.pdb	AF-A0A353H430-F1-model_v4	0.235	0.895	34	26	3	36	3.037	0.99	2afdb
run100_lastpdb.pdb	AF-A0A7C1I3M2-F1-model_v4	0.187	0.842	32	26	3	34	3.037	0.99	2afdb
run100_lastpdb.pdb	AF-A0A7C7RSB3-F1-model_v4	0.151	0.868	33	28	3	35	3.037	0.99	2afdb
run100_lastpdb.pdb	AF-A0A6A7B2S9-F1-model_v4	0.212	0.868	33	26	3	35	3.037	0.99	2afdb
run100_lastpdb.pdb	AF-A0A364N9Y8-F1-model_v4	0.212	0.868	33	26	3	35	3.037	0.99	2afdb
run100_lastpdb.pdb	AF-A0A4U0U7H2-F1-model_v4	0.242	0.868	33	25	3	35	3.037	0.99	2afdb
run100_lastpdb.pdb	AF-A0A093ZVI9-F1-model_v4	0.181	0.868	33	27	3	35	3.219	0.99	2afdb
run100_lastpdb.pdb	AF-A0A0B4HUL5-F1-model_v4	0.242	0.868	33	25	3	35	3.219	0.99	2afdb
run100_lastpdb.pdb	AF-A0A084QET6-F1-model_v4	0.242	0.868	33	25	3	35	3.219	0.99	2afdb
run100_lastpdb.pdb	AF-X1T6Q4-F1-model_v4	0.114	0.921	35	31	2	36	3.411	0.99	2afdb
run100_lastpdb.pdb	AF-A0A2H4SD56-F1-model_v4	0.181	0.868	33	27	3	35	3.411	0.99	2afdb
run100_lastpdb.pdb	AF-A0A366Q5V3-F1-model_v4	0.181	0.868	33	27	3	35	3.411	0.99	2afdb
run100_lastpdb.pdb	AF-A0A847WVZ4-F1-model_v4	0.212	0.868	33	26	3	35	3.616	0.99	2afdb
run100_lastpdb.pdb	AF-A0A315XHB0-F1-model_v4	0.181	0.868	33	27	3	35	3.616	0.99	2afdb
run100_lastpdb.pdb	AF-A0A7V3S0M0-F1-model_v4	0.225	0.816	31	24	5	35	3.616	0.99	2afdb
run100_lastpdb.pdb	AF-J3NS81-F1-model_v4	0.212	0.868	33	26	3	35	3.616	0.99	2afdb
run100_lastpdb.pdb	MGYP001045015585.pdb.gz	0.151	0.868	33	28	3	35	3.703	0.99	3esm
run100_lastpdb.pdb	MGYP000490831546.pdb.gz	0.29	0.816	31	22	5	35	3.703	0.99	3esm
run100_lastpdb.pdb	AF-A0A399NU84-F1-model_v4	0.108	0.974	37	33	1	37	4.062	0.99	2afdb
run100_lastpdb.pdb	AF-A0A847MA50-F1-model_v4	0.225	0.816	31	24	5	35	4.062	0.99	2afdb
run100_lastpdb.pdb	AF-A0A7C0X2R4-F1-model_v4	0.225	0.816	31	24	5	35	4.062	0.99	2afdb
run100_lastpdb.pdb	MGYP001040349133.pdb.gz	0.214	0.947	42	27	3	38	0.8159	0.988	3esm
run100_lastpdb.pdb	MGYP001318983601.pdb.gz	0.277	0.868	36	23	5	37	1.377	0.988	3esm
run100_lastpdb.pdb	AF-A0A352T7W7-F1-model_v4	0.277	0.868	36	23	5	37	1.425	0.988	2afdb
run100_lastpdb.pdb	AF-A0A151JN27-F1-model_v4	0.138	0.947	36	31	2	37	1.511	0.988	2afdb
run100_lastpdb.pdb	MGYP000562732373.pdb.gz	0.212	0.868	33	26	3	35	1.64	0.988	3esm
run100_lastpdb.pdb	MGYP000155486366.pdb.gz	0.212	0.868	33	26	3	35	1.64	0.988	3esm
run100_lastpdb.pdb	MGYP003596075572.pdb.gz	0.242	0.868	33	25	3	35	1.738	0.988	3esm
run100_lastpdb.pdb	MGYP000940680633.pdb.gz	0.205	0.895	34	27	3	36	1.953	0.988	3esm
run100_lastpdb.pdb	MGYP000966962197.pdb.gz	0.212	0.868	33	26	3	35	1.953	0.988	3esm
run100_lastpdb.pdb	MGYP001103620536.pdb.gz	0.117	0.895	34	30	2	35	2.07	0.988	3esm
run100_lastpdb.pdb	AF-A0A2S9X4V9-F1-model_v4	0.218	0.842	32	25	3	34	2.142	0.988	2afdb
run100_lastpdb.pdb	AF-A0A497P1E6-F1-model_v4	0.162	0.974	37	31	2	38	2.142	0.988	2afdb
run100_lastpdb.pdb	MGYP001545259532.pdb.gz	0.151	0.868	33	28	3	35	2.194	0.988	3esm
run100_lastpdb.pdb	MGYP001142570060.pdb.gz	0.147	0.895	34	29	3	36	2.194	0.988	3esm
run100_lastpdb.pdb	AF-A0A498R852-F1-model_v4	0.147	0.895	34	29	3	36	2.27	0.988	2afdb
run100_lastpdb.pdb	MGYP001143571271.pdb.gz	0.212	0.868	33	25	3	35	2.325	0.988	3esm
run100_lastpdb.pdb	MGYP001312396271.pdb.gz	0.176	0.895	34	28	3	36	2.325	0.988	3esm
run100_lastpdb.pdb	MGYP000747473672.pdb.gz	0.138	0.947	36	31	3	38	2.325	0.988	3esm
run100_lastpdb.pdb	MGYP000370772192.pdb.gz	0.121	0.868	33	29	3	35	2.325	0.988	3esm
run100_lastpdb.pdb	MGYP000644948129.pdb.gz	0.181	0.868	33	27	3	35	2.325	0.988	3esm
run100_lastpdb.pdb	MGYP003561737837.pdb.gz	0.25	0.842	32	24	3	34	2.325	0.988	3esm
run100_lastpdb.pdb	MGYP000359581835.pdb.gz	0.151	0.868	33	28	3	35	2.325	0.988	3esm
run100_lastpdb.pdb	AF-A0A358UZK6-F1-model_v4	0.2	0.921	35	28	2	36	2.406	0.988	2afdb
run100_lastpdb.pdb	AF-A0A1F3SPX6-F1-model_v4	0.242	0.868	33	25	2	34	2.406	0.988	2afdb
run100_lastpdb.pdb	AF-A0A5B8N1A2-F1-model_v4	0.187	0.842	32	26	3	34	2.406	0.988	2afdb
run100_lastpdb.pdb	MGYP001810627407.pdb.gz	0.212	0.868	33	26	3	35	2.464	0.988	3esm
run100_lastpdb.pdb	MGYP000179588723.pdb.gz	0.205	0.895	34	27	3	36	2.464	0.988	3esm
run100_lastpdb.pdb	MGYP001127081073.pdb.gz	0.151	0.868	33	28	3	35	2.464	0.988	3esm
run100_lastpdb.pdb	MGYP002565870938.pdb.gz	0.151	0.868	33	28	3	35	2.464	0.988	3esm
run100_lastpdb.pdb	MGYP001045001640.pdb.gz	0.181	0.868	33	27	4	36	2.464	0.988	3esm
run100_lastpdb.pdb	MGYP001827435020.pdb.gz	0.181	0.868	33	27	3	35	2.464	0.988	3esm
run100_lastpdb.pdb	AF-B8GFR6-F1-model_v4	0.242	0.868	33	25	3	35	2.55	0.988	2afdb
run100_lastpdb.pdb	AF-A0A1V4MVY8-F1-model_v4	0.218	0.842	32	25	3	34	2.55	0.988	2afdb
run100_lastpdb.pdb	MGYP001560632070.pdb.gz	0.151	0.868	33	28	3	35	2.612	0.988	3esm
run100_lastpdb.pdb	MGYP001769192690.pdb.gz	0.218	0.842	32	25	3	34	2.612	0.988	3esm
run100_lastpdb.pdb	MGYP000925832381.pdb.gz	0.187	0.842	32	26	3	34	2.612	0.988	3esm
run100_lastpdb.pdb	MGYP000820479281.pdb.gz	0.181	0.868	33	27	3	35	2.612	0.988	3esm
run100_lastpdb.pdb	AF-A0A2N5Y6W0-F1-model_v4	0.218	0.842	32	25	3	34	2.865	0.988	2afdb
run100_lastpdb.pdb	AF-A9DC59-F1-model_v4	0.242	0.868	33	25	3	35	2.865	0.988	2afdb
run100_lastpdb.pdb	AF-A0A167EUY1-F1-model_v4	0.242	0.868	33	25	3	35	3.037	0.988	2afdb
run100_lastpdb.pdb	MGYP001102314106.pdb.gz	0.187	0.842	32	26	3	34	3.11	0.988	3esm
run100_lastpdb.pdb	MGYP000433291188.pdb.gz	0.242	0.868	33	25	3	35	3.11	0.988	3esm
run100_lastpdb.pdb	AF-A0A2P5K1Z8-F1-model_v4	0.181	0.868	33	27	3	35	3.219	0.988	2afdb
run100_lastpdb.pdb	MGYP000266815085.pdb.gz	0.181	0.868	33	27	3	35	3.297	0.988	3esm
run100_lastpdb.pdb	MGYP001415220273.pdb.gz	0.166	0.947	36	30	3	38	3.297	0.988	3esm
run100_lastpdb.pdb	AF-A0A0K2SH45-F1-model_v4	0.187	0.842	32	26	3	34	3.411	0.988	2afdb
run100_lastpdb.pdb	AF-A0A2H0VUG0-F1-model_v4	0.216	0.974	37	29	2	38	3.411	0.988	2afdb
run100_lastpdb.pdb	AF-E5A6G0-F1-model_v4	0.218	0.842	32	25	3	34	3.411	0.988	2afdb
run100_lastpdb.pdb	AF-V4H9Z0-F1-model_v4	0.181	0.868	33	27	3	35	3.616	0.988	2afdb
run100_lastpdb.pdb	AF-A0A1V6G6F2-F1-model_v4	0.181	0.868	33	27	3	35	3.616	0.988	2afdb
run100_lastpdb.pdb	AF-A0A2H6GP92-F1-model_v4	0.151	0.868	33	28	3	35	3.616	0.988	2afdb
run100_lastpdb.pdb	AF-A0A1Y4E5P0-F1-model_v4	0.205	0.895	34	27	3	36	3.616	0.988	2afdb
run100_lastpdb.pdb	AF-L2FCC8-F1-model_v4	0.212	0.868	33	26	3	35	3.616	0.988	2afdb
run100_lastpdb.pdb	AF-A0A218ZBV8-F1-model_v4	0.181	0.868	33	27	3	35	3.616	0.988	2afdb
run100_lastpdb.pdb	AF-A0A2T4BUJ5-F1-model_v4	0.181	0.868	33	27	3	35	3.616	0.988	2afdb
run100_lastpdb.pdb	MGYP001829247919.pdb.gz	0.117	0.895	34	30	3	36	3.703	0.988	3esm
run100_lastpdb.pdb	AF-W3XDL7-F1-model_v4	0.181	0.868	33	27	3	35	3.832	0.988	2afdb
run100_lastpdb.pdb	AF-A0A836ST09-F1-model_v4	0.212	0.868	33	26	3	35	4.062	0.988	2afdb
run100_lastpdb.pdb	AF-A0A535DLH0-F1-model_v4	0.166	0.947	36	30	3	38	4.305	0.988	2afdb
run100_lastpdb.pdb	MGYP003519424319.pdb.gz	0.166	0.947	42	29	3	38	0.8648	0.986	3esm
run100_lastpdb.pdb	AF-A0A174YUT8-F1-model_v4	0.277	0.868	36	23	5	37	1.511	0.986	2afdb
run100_lastpdb.pdb	MGYP001572830663.pdb.gz	0.218	0.842	32	25	3	34	1.64	0.986	3esm
run100_lastpdb.pdb	AF-M6T3E7-F1-model_v4	0.194	0.868	36	26	5	37	1.697	0.986	2afdb
run100_lastpdb.pdb	MGYP002779823334.pdb.gz	0.181	0.868	33	27	3	35	1.842	0.986	3esm
run100_lastpdb.pdb	AF-A0A0R3JSX3-F1-model_v4	0.272	0.868	33	24	3	35	1.907	0.986	2afdb
run100_lastpdb.pdb	MGYP000873696447.pdb.gz	0.205	0.895	34	27	3	36	1.953	0.986	3esm
run100_lastpdb.pdb	MGYP001766863987.pdb.gz	0.117	0.895	34	30	3	36	1.953	0.986	3esm
run100_lastpdb.pdb	MGYP001826663964.pdb.gz	0.151	0.868	33	28	3	35	1.953	0.986	3esm
run100_lastpdb.pdb	MGYP001548102193.pdb.gz	0.187	0.842	32	26	3	34	2.07	0.986	3esm
run100_lastpdb.pdb	MGYP000221112081.pdb.gz	0.121	0.868	33	29	3	35	2.07	0.986	3esm
run100_lastpdb.pdb	AF-A0A7K4E310-F1-model_v4	0.151	0.868	33	28	3	35	2.142	0.986	2afdb
run100_lastpdb.pdb	AF-D3P2W0-F1-model_v4	0.242	0.868	33	25	3	35	2.142	0.986	2afdb
run100_lastpdb.pdb	MGYP000498295964.pdb.gz	0.187	0.842	32	26	3	34	2.194	0.986	3esm
run100_lastpdb.pdb	MGYP000196810093.pdb.gz	0.181	0.868	33	27	3	35	2.194	0.986	3esm
run100_lastpdb.pdb	MGYP002639617111.pdb.gz	0.212	0.868	33	26	3	35	2.194	0.986	3esm
run100_lastpdb.pdb	MGYP000517368685.pdb.gz	0.205	0.895	34	27	3	36	2.194	0.986	3esm
run100_lastpdb.pdb	AF-A0A7Y3CLN8-F1-model_v4	0.151	0.868	33	28	3	35	2.27	0.986	2afdb
run100_lastpdb.pdb	AF-A0A2G9WX74-F1-model_v4	0.147	0.895	34	29	3	36	2.27	0.986	2afdb
run100_lastpdb.pdb	MGYP000235855701.pdb.gz	0.218	0.842	32	25	3	34	2.325	0.986	3esm
run100_lastpdb.pdb	AF-A0A847DKN2-F1-model_v4	0.205	0.895	34	27	3	36	2.406	0.986	2afdb
run100_lastpdb.pdb	AF-A0A849DW72-F1-model_v4	0.187	0.842	32	26	3	34	2.406	0.986	2afdb
run100_lastpdb.pdb	AF-A0A7C4HMA3-F1-model_v4	0.2	0.921	35	28	2	36	2.406	0.986	2afdb
run100_lastpdb.pdb	MGYP002863942011.pdb.gz	0.212	0.868	33	26	3	35	2.464	0.986	3esm
run100_lastpdb.pdb	MGYP000082834450.pdb.gz	0.121	0.868	33	29	3	35	2.464	0.986	3esm
run100_lastpdb.pdb	MGYP000595610293.pdb.gz	0.121	0.868	33	29	3	35	2.464	0.986	3esm
run100_lastpdb.pdb	MGYP000362652774.pdb.gz	0.156	0.842	32	27	3	34	2.464	0.986	3esm
run100_lastpdb.pdb	MGYP001488410107.pdb.gz	0.151	0.868	33	28	3	35	2.464	0.986	3esm
run100_lastpdb.pdb	AF-A0A7X8K3L7-F1-model_v4	0.187	0.842	32	26	3	34	2.55	0.986	2afdb
run100_lastpdb.pdb	MGYP000282285395.pdb.gz	0.212	0.868	33	26	3	35	2.612	0.986	3esm
run100_lastpdb.pdb	AF-A0A136P4T0-F1-model_v4	0.205	0.895	34	27	3	36	2.703	0.986	2afdb
run100_lastpdb.pdb	AF-A0A2E0RM07-F1-model_v4	0.205	0.895	34	27	3	36	2.703	0.986	2afdb
run100_lastpdb.pdb	AF-G2QPL4-F1-model_v4	0.181	0.868	33	27	1	33	2.703	0.986	2afdb
run100_lastpdb.pdb	MGYP003320353983.pdb.gz	0.218	0.842	32	25	3	34	2.769	0.986	3esm
run100_lastpdb.pdb	MGYP001635700866.pdb.gz	0.171	0.921	35	29	2	36	2.769	0.986	3esm
run100_lastpdb.pdb	AF-A0A1F8PKP6-F1-model_v4	0.142	0.921	35	30	2	36	2.865	0.986	2afdb
run100_lastpdb.pdb	AF-A0A3B1DGX2-F1-model_v4	0.147	0.895	34	29	3	36	2.865	0.986	2afdb
run100_lastpdb.pdb	AF-A0A550APR4-F1-model_v4	0.218	0.842	32	25	3	34	2.865	0.986	2afdb
run100_lastpdb.pdb	AF-A0A2N4XL82-F1-model_v4	0.181	0.868	33	27	3	35	2.865	0.986	2afdb
run100_lastpdb.pdb	MGYP002629868053.pdb.gz	0.181	0.868	33	27	3	35	2.934	0.986	3esm
run100_lastpdb.pdb	MGYP002518004248.pdb.gz	0.212	0.868	33	26	3	35	2.934	0.986	3esm
run100_lastpdb.pdb	MGYP000420043254.pdb.gz	0.147	0.895	34	29	3	36	2.934	0.986	3esm
run100_lastpdb.pdb	MGYP003629982479.pdb.gz	0.151	0.868	33	28	3	35	2.934	0.986	3esm
run100_lastpdb.pdb	AF-A0A359B5U4-F1-model_v4	0.147	0.895	34	29	3	36	3.037	0.986	2afdb
run100_lastpdb.pdb	AF-A0A7C3MH32-F1-model_v4	0.176	0.895	34	28	3	36	3.037	0.986	2afdb
run100_lastpdb.pdb	AF-A0A2H0YFM6-F1-model_v4	0.176	0.895	34	28	3	36	3.037	0.986	2afdb
run100_lastpdb.pdb	MGYP002865810740.pdb.gz	0.212	0.868	33	26	3	35	3.11	0.986	3esm
run100_lastpdb.pdb	AF-A0A0R2VAD2-F1-model_v4	0.181	0.868	33	27	3	35	3.411	0.986	2afdb
run100_lastpdb.pdb	AF-A0A523VCW8-F1-model_v4	0.161	0.816	31	26	3	33	3.616	0.986	2afdb
run100_lastpdb.pdb	AF-A0A2S7QR63-F1-model_v4	0.218	0.842	32	25	3	34	3.616	0.986	2afdb
run100_lastpdb.pdb	AF-S3DXF3-F1-model_v4	0.156	0.842	32	27	3	34	3.832	0.986	2afdb
run100_lastpdb.pdb	AF-A0A0B7JLI5-F1-model_v4	0.181	0.868	33	27	3	35	3.832	0.986	2afdb
run100_lastpdb.pdb	AF-W9Z6K6-F1-model_v4	0.212	0.868	33	26	3	35	4.062	0.986	2afdb
run100_lastpdb.pdb	MGYP000971347823.pdb.gz	0.225	0.816	31	24	5	35	4.16	0.986	3esm
run100_lastpdb.pdb	MGYP001102832871.pdb.gz	0.225	0.816	31	24	5	35	4.16	0.986	3esm
run100_lastpdb.pdb	AF-A0A3A4XJ60-F1-model_v4	0.272	0.868	33	24	4	36	4.305	0.986	2afdb
run100_lastpdb.pdb	AF-A0A496XY89-F1-model_v4	0.212	0.868	33	26	3	35	4.563	0.986	2afdb
run100_lastpdb.pdb	AF-A0A2A5FQ79-F1-model_v4	0.125	0.842	32	28	3	34	4.837	0.986	2afdb
run100_lastpdb.pdb	AF-L8GDL4-F1-model_v4	0.166	0.947	36	30	3	38	5.126	0.986	2afdb
run100_lastpdb.pdb	AF-A0A7Z9XK61-F1-model_v4	0.166	0.947	42	29	3	38	1.005	0.984	2afdb
run100_lastpdb.pdb	MGYP003348877379.pdb.gz	0.256	0.921	39	25	3	37	1.226	0.984	3esm
run100_lastpdb.pdb	MGYP000448958071.pdb.gz	0.179	0.921	39	28	3	37	1.377	0.984	3esm
run100_lastpdb.pdb	AF-A0A3B8ZK51-F1-model_v4	0.23	0.921	39	26	3	37	1.601	0.984	2afdb
run100_lastpdb.pdb	AF-T0YLQ8-F1-model_v4	0.222	0.868	36	25	5	37	1.697	0.984	2afdb
run100_lastpdb.pdb	AF-A0A0G1ZUJ3-F1-model_v4	0.222	0.868	36	25	5	37	1.799	0.984	2afdb
run100_lastpdb.pdb	MGYP001192957698.pdb.gz	0.181	0.868	33	27	3	35	1.953	0.984	3esm
run100_lastpdb.pdb	MGYP001320270572.pdb.gz	0.114	0.921	35	31	2	36	1.953	0.984	3esm
run100_lastpdb.pdb	MGYP000390963570.pdb.gz	0.121	0.868	33	29	3	35	1.953	0.984	3esm
run100_lastpdb.pdb	MGYP000383780067.pdb.gz	0.2	0.921	35	28	2	36	1.953	0.984	3esm
run100_lastpdb.pdb	AF-A0A1P8WCE3-F1-model_v4	0.179	0.921	39	28	3	37	2.021	0.984	2afdb
run100_lastpdb.pdb	MGYP000539136546.pdb.gz	0.181	0.868	33	27	3	35	2.194	0.984	3esm
run100_lastpdb.pdb	MGYP001572690473.pdb.gz	0.242	0.868	33	25	3	35	2.194	0.984	3esm
run100_lastpdb.pdb	AF-A0A7X7EQI6-F1-model_v4	0.162	0.921	43	28	3	37	2.27	0.984	2afdb
run100_lastpdb.pdb	AF-A0A2G2GG23-F1-model_v4	0.156	0.842	32	27	3	34	2.27	0.984	2afdb
run100_lastpdb.pdb	AF-A0A7K4EST0-F1-model_v4	0.156	0.842	32	27	3	34	2.406	0.984	2afdb
run100_lastpdb.pdb	MGYP002347699313.pdb.gz	0.257	0.921	35	25	4	38	2.464	0.984	3esm
run100_lastpdb.pdb	MGYP003113180012.pdb.gz	0.138	0.947	36	31	3	38	2.464	0.984	3esm
run100_lastpdb.pdb	MGYP003910642311.pdb.gz	0.218	0.842	32	25	3	34	2.464	0.984	3esm
run100_lastpdb.pdb	MGYP001823251997.pdb.gz	0.218	0.842	32	25	3	34	2.464	0.984	3esm
run100_lastpdb.pdb	AF-A0A4R3XSB5-F1-model_v4	0.151	0.868	33	28	3	35	2.55	0.984	2afdb
run100_lastpdb.pdb	AF-A0A2T3JIH3-F1-model_v4	0.218	0.842	32	25	3	34	2.55	0.984	2afdb
run100_lastpdb.pdb	MGYP003623529405.pdb.gz	0.171	0.921	35	28	1	35	2.612	0.984	3esm
run100_lastpdb.pdb	MGYP001477063332.pdb.gz	0.147	0.895	34	29	3	36	2.612	0.984	3esm
run100_lastpdb.pdb	AF-A0A7W7Y2W4-F1-model_v4	0.218	0.842	32	25	3	34	2.703	0.984	2afdb
run100_lastpdb.pdb	AF-A0A2P6VJP5-F1-model_v4	0.09	0.868	33	30	3	35	2.703	0.984	2afdb
run100_lastpdb.pdb	MGYP001589909072.pdb.gz	0.181	0.868	33	27	3	35	2.769	0.984	3esm
run100_lastpdb.pdb	MGYP001796800450.pdb.gz	0.242	0.868	33	25	3	35	2.769	0.984	3esm
run100_lastpdb.pdb	MGYP003790519337.pdb.gz	0.156	0.842	32	27	3	34	2.769	0.984	3esm
run100_lastpdb.pdb	AF-A0A402BNP7-F1-model_v4	0.121	0.868	33	29	3	35	2.865	0.984	2afdb
run100_lastpdb.pdb	AF-A0A1F5BGT6-F1-model_v4	0.212	0.868	33	26	3	35	2.865	0.984	2afdb
run100_lastpdb.pdb	MGYP001063074150.pdb.gz	0.117	0.895	34	30	3	36	2.934	0.984	3esm
run100_lastpdb.pdb	MGYP001020675443.pdb.gz	0.218	0.842	32	25	3	34	2.934	0.984	3esm
run100_lastpdb.pdb	MGYP001014762244.pdb.gz	0.166	0.947	36	30	3	38	2.934	0.984	3esm
run100_lastpdb.pdb	MGYP001618605119.pdb.gz	0.147	0.895	34	29	3	36	2.934	0.984	3esm
run100_lastpdb.pdb	MGYP001441078211.pdb.gz	0.151	0.868	33	28	3	35	2.934	0.984	3esm
run100_lastpdb.pdb	AF-A0A7Y1YU13-F1-model_v4	0.181	0.868	33	27	2	34	3.037	0.984	2afdb
run100_lastpdb.pdb	AF-A0A7V5PC92-F1-model_v4	0.142	0.921	35	30	2	36	3.037	0.984	2afdb
run100_lastpdb.pdb	AF-A0A2D5UI93-F1-model_v4	0.171	0.921	35	29	2	36	3.037	0.984	2afdb
run100_lastpdb.pdb	AF-A0A3D8J451-F1-model_v4	0.218	0.842	32	25	3	34	3.219	0.984	2afdb
run100_lastpdb.pdb	AF-A0A355M284-F1-model_v4	0.181	0.868	33	27	2	34	3.219	0.984	2afdb
run100_lastpdb.pdb	AF-E8N5U6-F1-model_v4	0.147	0.895	34	29	3	36	3.411	0.984	2afdb
run100_lastpdb.pdb	AF-A0A353GIZ0-F1-model_v4	0.147	0.895	34	29	3	36	3.411	0.984	2afdb
run100_lastpdb.pdb	MGYP001437003523.pdb.gz	0.225	0.816	31	24	5	35	3.494	0.984	3esm
run100_lastpdb.pdb	AF-A0A822JJR2-F1-model_v4	0.218	0.842	32	25	3	34	3.616	0.984	2afdb
run100_lastpdb.pdb	AF-A0A7J4LQ09-F1-model_v4	0.218	0.842	32	25	3	34	3.616	0.984	2afdb
run100_lastpdb.pdb	AF-A0A6A6RZD4-F1-model_v4	0.218	0.842	32	25	3	34	3.616	0.984	2afdb
run100_lastpdb.pdb	MGYP001393466099.pdb.gz	0.09	0.868	33	30	3	35	3.703	0.984	3esm
run100_lastpdb.pdb	AF-A0A7C4RK88-F1-model_v4	0.193	0.816	31	25	4	34	3.832	0.984	2afdb
run100_lastpdb.pdb	AF-A0A7C5MGE2-F1-model_v4	0.156	0.842	32	27	3	34	3.832	0.984	2afdb
run100_lastpdb.pdb	AF-A0A1Q6LCU2-F1-model_v4	0.187	0.842	32	26	3	34	3.832	0.984	2afdb
run100_lastpdb.pdb	AF-A0A7X7I7R6-F1-model_v4	0.121	0.868	33	29	3	35	3.832	0.984	2afdb
run100_lastpdb.pdb	AF-A0A847YDA5-F1-model_v4	0.187	0.842	32	26	3	34	3.832	0.984	2afdb
run100_lastpdb.pdb	AF-A0A352W040-F1-model_v4	0.205	0.895	34	27	3	36	3.832	0.984	2afdb
run100_lastpdb.pdb	AF-A0A3D0VQ60-F1-model_v4	0.218	0.842	32	25	3	34	3.832	0.984	2afdb
run100_lastpdb.pdb	AF-A0A2D6WU47-F1-model_v4	0.281	0.842	32	23	3	34	4.062	0.984	2afdb
run100_lastpdb.pdb	AF-A0A0S8ILB9-F1-model_v4	0.218	0.842	32	25	3	34	4.062	0.984	2afdb
run100_lastpdb.pdb	AF-A0A086T5C1-F1-model_v4	0.181	0.868	33	27	3	35	4.062	0.984	2afdb
run100_lastpdb.pdb	AF-W9YFK1-F1-model_v4	0.212	0.868	33	26	3	35	4.563	0.984	2afdb
run100_lastpdb.pdb	AF-A0A661W2U6-F1-model_v4	0.193	0.816	31	25	5	35	4.563	0.984	2afdb
run100_lastpdb.pdb	4pog_K	0.234	0.921	47	24	1	35	0.362	0.981	1pdb
run100_lastpdb.pdb	AF-A0A419EZ91-F1-model_v4	0.162	0.974	43	30	2	38	1.005	0.981	2afdb
run100_lastpdb.pdb	MGYP001072964477.pdb.gz	0.179	0.921	39	28	3	37	1.64	0.981	3esm
run100_lastpdb.pdb	MGYP001215990384.pdb.gz	0.128	0.921	39	30	3	37	1.64	0.981	3esm
run100_lastpdb.pdb	AF-A0A3C2ES67-F1-model_v4	0.25	0.868	36	24	5	37	1.907	0.981	2afdb
run100_lastpdb.pdb	MGYP001826049577.pdb.gz	0.125	0.842	32	28	3	34	2.194	0.981	3esm
run100_lastpdb.pdb	MGYP001813876612.pdb.gz	0.181	0.868	33	27	3	35	2.325	0.981	3esm
run100_lastpdb.pdb	MGYP001766706804.pdb.gz	0.218	0.842	32	25	3	34	2.325	0.981	3esm
run100_lastpdb.pdb	AF-A0A660Q380-F1-model_v4	0.142	0.921	35	30	2	36	2.406	0.981	2afdb
run100_lastpdb.pdb	MGYP003458210494.pdb.gz	0.098	0.947	51	31	1	36	2.464	0.981	3esm
run100_lastpdb.pdb	MGYP001545429387.pdb.gz	0.25	0.842	32	24	3	34	2.464	0.981	3esm
run100_lastpdb.pdb	AF-A0A380LLE2-F1-model_v4	0.212	0.868	33	26	3	35	2.55	0.981	2afdb
run100_lastpdb.pdb	AF-A0A367PRP1-F1-model_v4	0.242	0.868	33	25	3	35	2.55	0.981	2afdb
run100_lastpdb.pdb	AF-A0A7C8B383-F1-model_v4	0.2	0.921	35	28	2	36	2.703	0.981	2afdb
run100_lastpdb.pdb	MGYP000087677036.pdb.gz	0.222	0.947	36	28	3	38	2.769	0.981	3esm
run100_lastpdb.pdb	MGYP003588621798.pdb.gz	0.181	0.868	33	27	3	35	2.769	0.981	3esm
run100_lastpdb.pdb	MGYP000880981567.pdb.gz	0.212	0.868	33	26	2	34	2.769	0.981	3esm
run100_lastpdb.pdb	MGYP000477665370.pdb.gz	0.181	0.868	33	27	3	35	2.769	0.981	3esm
run100_lastpdb.pdb	MGYP000669203929.pdb.gz	0.181	0.868	33	27	3	35	2.769	0.981	3esm
run100_lastpdb.pdb	MGYP000201799433.pdb.gz	0.121	0.868	33	29	3	35	2.769	0.981	3esm
run100_lastpdb.pdb	MGYP001468025311.pdb.gz	0.125	0.842	32	28	3	34	2.769	0.981	3esm
run100_lastpdb.pdb	AF-A0A7C5CRS9-F1-model_v4	0.218	0.842	32	25	4	35	2.865	0.981	2afdb
run100_lastpdb.pdb	AF-A0A662DSL1-F1-model_v4	0.121	0.868	33	29	3	35	2.865	0.981	2afdb
run100_lastpdb.pdb	AF-A0A0S7YJY6-F1-model_v4	0.128	0.921	39	30	3	37	2.865	0.981	2afdb
run100_lastpdb.pdb	AF-A0A355BUV0-F1-model_v4	0.142	0.921	35	30	2	36	3.037	0.981	2afdb
run100_lastpdb.pdb	MGYP001082452404.pdb.gz	0.176	0.895	34	28	3	36	3.11	0.981	3esm
run100_lastpdb.pdb	MGYP001149874420.pdb.gz	0.151	0.868	33	28	3	35	3.11	0.981	3esm
run100_lastpdb.pdb	AF-A0A3C0PH76-F1-model_v4	0.181	0.868	33	27	3	35	3.411	0.981	2afdb
run100_lastpdb.pdb	AF-A0A3N9URV9-F1-model_v4	0.218	0.842	32	25	3	34	3.411	0.981	2afdb
run100_lastpdb.pdb	AF-A0A1F8T6M5-F1-model_v4	0.156	0.842	32	27	3	34	3.411	0.981	2afdb
run100_lastpdb.pdb	AF-A0A7V9EJM8-F1-model_v4	0.212	0.868	33	26	3	35	3.411	0.981	2afdb
run100_lastpdb.pdb	AF-A0A350BIY8-F1-model_v4	0.176	0.895	34	28	3	36	3.616	0.981	2afdb
run100_lastpdb.pdb	MGYP002765734310.pdb.gz	0.228	0.921	35	27	2	36	3.703	0.981	3esm
run100_lastpdb.pdb	MGYP001091432265.pdb.gz	0.205	0.895	34	27	3	36	3.925	0.981	3esm
run100_lastpdb.pdb	AF-L8J8G5-F1-model_v4	0.125	0.842	32	28	3	34	4.062	0.981	2afdb
run100_lastpdb.pdb	AF-A0A6N2E765-F1-model_v4	0.121	0.868	33	29	3	35	4.062	0.981	2afdb
run100_lastpdb.pdb	AF-A0A7W7VRC4-F1-model_v4	0.181	0.868	33	27	3	35	4.062	0.981	2afdb
run100_lastpdb.pdb	AF-A0A0F9EZT3-F1-model_v4	0.151	0.868	33	28	3	35	4.062	0.981	2afdb
run100_lastpdb.pdb	AF-U4KVX6-F1-model_v4	0.151	0.868	33	28	3	35	4.062	0.981	2afdb
run100_lastpdb.pdb	AF-A0A4V1S2E8-F1-model_v4	0.218	0.842	32	25	3	34	4.062	0.981	2afdb
run100_lastpdb.pdb	AF-A0A2U3DPH6-F1-model_v4	0.187	0.842	32	26	3	34	4.563	0.981	2afdb
run100_lastpdb.pdb	AF-A0A2A9PP91-F1-model_v4	0.181	0.868	33	27	3	35	4.563	0.981	2afdb
run100_lastpdb.pdb	AF-A0A3M7NAL3-F1-model_v4	0.212	0.868	33	26	3	35	4.563	0.981	2afdb
run100_lastpdb.pdb	AF-A0A536NDS8-F1-model_v4	0.212	0.868	33	26	3	35	4.837	0.981	2afdb
run100_lastpdb.pdb	AF-A0A1F5I8E4-F1-model_v4	0.212	0.868	33	26	3	35	4.837	0.981	2afdb
run100_lastpdb.pdb	MGYP002713249938.pdb.gz	0.218	0.842	32	25	5	36	5.25	0.981	3esm
run100_lastpdb.pdb	AF-A0A3N2H649-F1-model_v4	0.121	0.868	33	29	3	35	5.759	0.981	2afdb
run100_lastpdb.pdb	AF-A0A7C3G9C0-F1-model_v4	0.142	0.947	42	30	3	38	1.269	0.978	2afdb
run100_lastpdb.pdb	MGYP001436805842.pdb.gz	0.119	0.947	42	31	3	38	1.64	0.978	3esm
run100_lastpdb.pdb	AF-A0A832JT25-F1-model_v4	0.222	0.868	36	25	5	37	1.799	0.978	2afdb
run100_lastpdb.pdb	MGYP001549251859.pdb.gz	0.128	0.921	39	30	3	37	1.953	0.978	3esm
run100_lastpdb.pdb	AF-A0A5C6EN67-F1-model_v4	0.179	0.921	39	28	3	37	2.021	0.978	2afdb
run100_lastpdb.pdb	AF-A0A496LGR5-F1-model_v4	0.23	0.921	39	26	3	37	2.27	0.978	2afdb
run100_lastpdb.pdb	MGYP001817645363.pdb.gz	0.156	0.842	32	27	3	34	2.325	0.978	3esm
run100_lastpdb.pdb	MGYP000147170815.pdb.gz	0.272	0.868	33	24	3	35	2.464	0.978	3esm
run100_lastpdb.pdb	MGYP000337830544.pdb.gz	0.218	0.842	32	25	3	34	2.769	0.978	3esm
run100_lastpdb.pdb	MGYP001115213980.pdb.gz	0.212	0.868	33	26	3	35	2.769	0.978	3esm
run100_lastpdb.pdb	MGYP000875307801.pdb.gz	0.147	0.895	34	29	3	36	2.769	0.978	3esm
run100_lastpdb.pdb	MGYP000116720617.pdb.gz	0.218	0.842	32	25	3	34	2.769	0.978	3esm
run100_lastpdb.pdb	MGYP000620961923.pdb.gz	0.151	0.868	33	28	3	35	2.769	0.978	3esm
run100_lastpdb.pdb	MGYP002780307331.pdb.gz	0.114	0.921	35	31	2	36	2.769	0.978	3esm
run100_lastpdb.pdb	MGYP000373780176.pdb.gz	0.187	0.842	32	26	3	34	2.934	0.978	3esm
run100_lastpdb.pdb	MGYP000725349888.pdb.gz	0.147	0.895	34	29	3	36	2.934	0.978	3esm
run100_lastpdb.pdb	MGYP000094190730.pdb.gz	0.181	0.868	33	27	3	35	2.934	0.978	3esm
run100_lastpdb.pdb	MGYP003406839004.pdb.gz	0.181	0.868	33	27	3	35	2.934	0.978	3esm
run100_lastpdb.pdb	AF-A0A7V9B4Q0-F1-model_v4	0.147	0.895	34	29	3	36	3.037	0.978	2afdb
run100_lastpdb.pdb	MGYP001766505621.pdb.gz	0.151	0.868	33	28	3	35	3.11	0.978	3esm
run100_lastpdb.pdb	MGYP001091467434.pdb.gz	0.181	0.868	33	27	3	35	3.11	0.978	3esm
run100_lastpdb.pdb	MGYP000720843194.pdb.gz	0.181	0.868	33	27	4	36	3.11	0.978	3esm
run100_lastpdb.pdb	MGYP001499092714.pdb.gz	0.218	0.842	32	25	3	34	3.11	0.978	3esm
run100_lastpdb.pdb	AF-A0A832URS1-F1-model_v4	0.218	0.842	32	25	3	34	3.219	0.978	2afdb
run100_lastpdb.pdb	AF-A0A3D1UM03-F1-model_v4	0.242	0.868	33	25	3	35	3.219	0.978	2afdb
run100_lastpdb.pdb	MGYP001454082463.pdb.gz	0.181	0.868	33	27	3	35	3.297	0.978	3esm
run100_lastpdb.pdb	MGYP001072520837.pdb.gz	0.151	0.868	33	28	3	35	3.297	0.978	3esm
run100_lastpdb.pdb	AF-A0A4R2JTF0-F1-model_v4	0.156	0.842	32	27	3	34	3.411	0.978	2afdb
run100_lastpdb.pdb	AF-A0A7W1Q4I1-F1-model_v4	0.162	0.974	37	31	1	37	3.411	0.978	2afdb
run100_lastpdb.pdb	AF-A0A3N5JEV3-F1-model_v4	0.147	0.895	34	29	3	36	3.616	0.978	2afdb
run100_lastpdb.pdb	MGYP000203406056.pdb.gz	0.218	0.842	32	25	4	35	3.703	0.978	3esm
run100_lastpdb.pdb	AF-A0A7C4EC67-F1-model_v4	0.212	0.868	33	26	3	35	3.832	0.978	2afdb
run100_lastpdb.pdb	AF-A0A4P9UQ90-F1-model_v4	0.181	0.868	33	27	3	35	3.832	0.978	2afdb
run100_lastpdb.pdb	AF-A0A7D8YT92-F1-model_v4	0.151	0.868	33	28	3	35	3.832	0.978	2afdb
run100_lastpdb.pdb	AF-A0A497GWG3-F1-model_v4	0.121	0.868	33	29	3	35	4.062	0.978	2afdb
run100_lastpdb.pdb	AF-A0A1J5XAH7-F1-model_v4	0.129	0.816	31	27	4	34	4.062	0.978	2afdb
run100_lastpdb.pdb	AF-A0A7C3A1V5-F1-model_v4	0.205	0.895	34	27	2	35	4.305	0.978	2afdb
run100_lastpdb.pdb	AF-A0A0F9EPK8-F1-model_v4	0.151	0.868	33	28	3	35	4.305	0.978	2afdb
run100_lastpdb.pdb	AF-A0A1G3M1B2-F1-model_v4	0.138	0.947	36	31	3	38	4.305	0.978	2afdb
run100_lastpdb.pdb	AF-A0A2P6WJH4-F1-model_v4	0.142	0.921	35	30	2	36	4.563	0.978	2afdb
run100_lastpdb.pdb	AF-A0A6A5X049-F1-model_v4	0.187	0.842	32	26	3	34	4.563	0.978	2afdb
run100_lastpdb.pdb	AF-A0A232LM37-F1-model_v4	0.142	0.921	35	30	1	35	4.563	0.978	2afdb
run100_lastpdb.pdb	AF-U1HW63-F1-model_v4	0.181	0.868	33	27	3	35	4.563	0.978	2afdb
run100_lastpdb.pdb	AF-A0A7C8JEP5-F1-model_v4	0.181	0.868	33	27	3	35	4.563	0.978	2afdb
run100_lastpdb.pdb	AF-A0A093YR85-F1-model_v4	0.156	0.842	32	27	3	34	4.563	0.978	2afdb
run100_lastpdb.pdb	AF-A0A2D5ZIR5-F1-model_v4	0.187	0.842	32	26	3	34	4.837	0.978	2afdb
run100_lastpdb.pdb	AF-A0A1F2QDV9-F1-model_v4	0.157	0.974	38	30	1	37	4.837	0.978	2afdb
run100_lastpdb.pdb	AF-A0A482SYA2-F1-model_v4	0.166	0.947	36	30	1	36	4.837	0.978	2afdb
run100_lastpdb.pdb	AF-A0A0B4I6R2-F1-model_v4	0.242	0.868	33	25	3	35	4.837	0.978	2afdb
run100_lastpdb.pdb	AF-A0A7Y2BJ10-F1-model_v4	0.225	0.816	31	24	5	35	4.837	0.978	2afdb
run100_lastpdb.pdb	AF-F9XKY8-F1-model_v4	0.181	0.868	33	27	3	35	4.837	0.978	2afdb
run100_lastpdb.pdb	AF-A0A022VXL9-F1-model_v4	0.218	0.842	32	25	4	35	5.126	0.978	2afdb
run100_lastpdb.pdb	AF-A0A0F9E9Y3-F1-model_v4	0.181	0.868	33	27	3	35	6.47	0.978	2afdb
run100_lastpdb.pdb	AF-A0A1J4J8D1-F1-model_v4	0.195	0.868	41	25	2	34	1.697	0.975	2afdb
run100_lastpdb.pdb	AF-X1INJ3-F1-model_v4	0.194	0.868	36	26	5	37	1.799	0.975	2afdb
run100_lastpdb.pdb	MGYP001773994718.pdb.gz	0.15	0.947	40	30	3	38	1.842	0.975	3esm
run100_lastpdb.pdb	MGYP001573070975.pdb.gz	0.25	0.947	40	26	3	38	1.953	0.975	3esm
run100_lastpdb.pdb	MGYP001301296914.pdb.gz	0.19	0.947	42	28	3	38	2.07	0.975	3esm
run100_lastpdb.pdb	AF-A0A537W9C5-F1-model_v4	0.171	0.921	35	29	2	36	2.142	0.975	2afdb
run100_lastpdb.pdb	MGYP001210827666.pdb.gz	0.147	0.895	34	29	3	36	2.325	0.975	3esm
run100_lastpdb.pdb	MGYP001292088319.pdb.gz	0.151	0.868	33	28	3	35	2.464	0.975	3esm
run100_lastpdb.pdb	MGYP001078106897.pdb.gz	0.181	0.868	33	27	3	35	2.464	0.975	3esm
run100_lastpdb.pdb	MGYP000755157588.pdb.gz	0.205	0.895	34	27	3	36	2.464	0.975	3esm
run100_lastpdb.pdb	MGYP001553484864.pdb.gz	0.151	0.868	33	28	3	35	2.464	0.975	3esm
run100_lastpdb.pdb	MGYP001812152185.pdb.gz	0.151	0.868	33	28	3	35	2.464	0.975	3esm
run100_lastpdb.pdb	AF-A0A3M1V381-F1-model_v4	0.205	0.921	39	27	3	37	2.55	0.975	2afdb
run100_lastpdb.pdb	AF-A0A1G0ZWA0-F1-model_v4	0.212	0.868	33	26	3	35	2.703	0.975	2afdb
run100_lastpdb.pdb	AF-A0A1G8YXJ8-F1-model_v4	0.121	0.868	33	29	3	35	2.703	0.975	2afdb
run100_lastpdb.pdb	MGYP001556714998.pdb.gz	0.151	0.868	33	28	3	35	2.769	0.975	3esm
run100_lastpdb.pdb	MGYP000512366272.pdb.gz	0.181	0.868	33	27	3	35	2.769	0.975	3esm
run100_lastpdb.pdb	MGYP000871807536.pdb.gz	0.187	0.842	32	26	3	34	2.769	0.975	3esm
run100_lastpdb.pdb	MGYP001822502956.pdb.gz	0.205	0.895	34	27	3	36	2.934	0.975	3esm
run100_lastpdb.pdb	MGYP001764865508.pdb.gz	0.147	0.895	34	29	2	35	2.934	0.975	3esm
run100_lastpdb.pdb	AF-A0A6B2IK77-F1-model_v4	0.212	0.868	33	26	2	34	3.037	0.975	2afdb
run100_lastpdb.pdb	AF-A0A661FX88-F1-model_v4	0.093	0.842	32	29	3	34	3.037	0.975	2afdb
run100_lastpdb.pdb	AF-A0A7D9I5G5-F1-model_v4	0.2	0.921	35	28	3	37	3.037	0.975	2afdb
run100_lastpdb.pdb	AF-A0A2A4RE39-F1-model_v4	0.212	0.868	33	26	3	35	3.219	0.975	2afdb
run100_lastpdb.pdb	MGYP003155267091.pdb.gz	0.121	0.868	33	29	3	35	3.297	0.975	3esm
run100_lastpdb.pdb	AF-A0A7C2QP71-F1-model_v4	0.117	0.895	34	30	3	36	3.411	0.975	2afdb
run100_lastpdb.pdb	AF-A0A2D5PF03-F1-model_v4	0.156	0.842	32	27	3	34	3.411	0.975	2afdb
run100_lastpdb.pdb	MGYP001135340753.pdb.gz	0.117	0.895	34	30	3	36	3.494	0.975	3esm
run100_lastpdb.pdb	AF-A5EUJ2-F1-model_v4	0.142	0.921	35	30	2	36	3.616	0.975	2afdb
run100_lastpdb.pdb	MGYP001618218293.pdb.gz	0.156	0.842	32	27	3	34	3.703	0.975	3esm
run100_lastpdb.pdb	MGYP002623765927.pdb.gz	0.147	0.895	34	29	3	36	3.703	0.975	3esm
run100_lastpdb.pdb	MGYP001619987004.pdb.gz	0.212	0.868	33	26	3	35	3.703	0.975	3esm
run100_lastpdb.pdb	AF-A0A1F5VXT3-F1-model_v4	0.142	0.921	35	30	2	36	3.832	0.975	2afdb
run100_lastpdb.pdb	AF-A0A398DPI0-F1-model_v4	0.157	0.974	38	30	1	37	3.832	0.975	2afdb
run100_lastpdb.pdb	MGYP003541307643.pdb.gz	0.156	0.842	32	27	3	34	3.925	0.975	3esm
run100_lastpdb.pdb	MGYP001059023043.pdb.gz	0.125	0.842	32	28	3	34	3.925	0.975	3esm
run100_lastpdb.pdb	AF-A0A357BQ00-F1-model_v4	0.151	0.868	33	28	3	35	4.062	0.975	2afdb
run100_lastpdb.pdb	AF-A0A497NN00-F1-model_v4	0.2	0.921	35	28	1	35	4.062	0.975	2afdb
run100_lastpdb.pdb	AF-A0A7V0XQE9-F1-model_v4	0.142	0.921	35	30	2	36	4.062	0.975	2afdb
run100_lastpdb.pdb	MGYP001108498363.pdb.gz	0.121	0.868	33	29	3	35	4.16	0.975	3esm
run100_lastpdb.pdb	AF-A0A0S8FVM8-F1-model_v4	0.176	0.895	34	28	3	36	4.305	0.975	2afdb
run100_lastpdb.pdb	AF-A0A7C1C0T6-F1-model_v4	0.171	0.921	35	29	2	36	4.305	0.975	2afdb
run100_lastpdb.pdb	AF-K2R453-F1-model_v4	0.212	0.868	33	26	3	35	4.305	0.975	2afdb
run100_lastpdb.pdb	AF-A0A1W9RYS1-F1-model_v4	0.151	0.868	33	28	3	35	4.563	0.975	2afdb
run100_lastpdb.pdb	MGYP002528097127.pdb.gz	0.151	0.868	33	28	3	35	4.674	0.975	3esm
run100_lastpdb.pdb	AF-A0A7V2QHG1-F1-model_v4	0.151	0.868	33	28	3	35	4.837	0.975	2afdb
run100_lastpdb.pdb	AF-A0A1W9RR96-F1-model_v4	0.171	0.921	35	29	2	36	5.126	0.975	2afdb
run100_lastpdb.pdb	AF-A0A0D9PF52-F1-model_v4	0.242	0.868	33	25	3	35	5.126	0.975	2afdb
run100_lastpdb.pdb	AF-A0A1B7XRU0-F1-model_v4	0.212	0.868	33	26	3	35	5.126	0.975	2afdb
run100_lastpdb.pdb	AF-A0A3M7HTU5-F1-model_v4	0.212	0.868	33	26	3	35	5.126	0.975	2afdb
run100_lastpdb.pdb	MGYP001594136471.pdb.gz	0.187	0.842	32	26	4	35	5.25	0.975	3esm
run100_lastpdb.pdb	AF-F6DMD9-F1-model_v4	0.242	0.868	33	25	3	35	5.433	0.975	2afdb
run100_lastpdb.pdb	AF-A0A6A6U8P5-F1-model_v4	0.151	0.868	33	28	3	35	5.433	0.975	2afdb
run100_lastpdb.pdb	MGYP000915662405.pdb.gz	0.153	0.921	39	29	3	37	1.157	0.971	3esm
run100_lastpdb.pdb	MGYP001180480760.pdb.gz	0.153	0.921	39	29	3	37	1.547	0.971	3esm
run100_lastpdb.pdb	AF-A0A1H4CZT0-F1-model_v4	0.179	0.921	39	28	3	37	2.142	0.971	2afdb
run100_lastpdb.pdb	AF-A0A0G1T7X4-F1-model_v4	0.166	0.868	36	27	5	37	2.142	0.971	2afdb
run100_lastpdb.pdb	MGYP003643877031.pdb.gz	0.21	1.0	38	29	1	38	2.194	0.971	3esm
run100_lastpdb.pdb	AF-A0A4P5VTJ9-F1-model_v4	0.277	0.868	36	23	5	37	2.27	0.971	2afdb
run100_lastpdb.pdb	MGYP001373217694.pdb.gz	0.176	0.895	34	28	3	36	2.325	0.971	3esm
run100_lastpdb.pdb	MGYP001528093761.pdb.gz	0.2	0.921	35	27	1	35	2.464	0.971	3esm
run100_lastpdb.pdb	MGYP001552222919.pdb.gz	0.121	0.868	33	29	3	35	2.769	0.971	3esm
run100_lastpdb.pdb	MGYP001058387508.pdb.gz	0.242	0.868	33	25	3	35	2.769	0.971	3esm
run100_lastpdb.pdb	AF-Q18K77-F1-model_v4	0.294	0.895	34	23	1	34	2.865	0.971	2afdb
run100_lastpdb.pdb	AF-A0A6J4R6S2-F1-model_v4	0.171	0.921	35	29	2	36	2.865	0.971	2afdb
run100_lastpdb.pdb	MGYP002701020912.pdb.gz	0.121	0.868	33	29	3	35	2.934	0.971	3esm
run100_lastpdb.pdb	MGYP000355564366.pdb.gz	0.171	0.921	35	29	2	36	2.934	0.971	3esm
run100_lastpdb.pdb	MGYP002783884977.pdb.gz	0.151	0.868	33	28	3	35	2.934	0.971	3esm
run100_lastpdb.pdb	AF-A0A6M0C700-F1-model_v4	0.236	0.947	38	27	3	38	3.037	0.971	2afdb
run100_lastpdb.pdb	MGYP001519241196.pdb.gz	0.2	0.868	35	26	3	35	3.11	0.971	3esm
run100_lastpdb.pdb	MGYP000041235715.pdb.gz	0.181	0.868	33	27	3	35	3.11	0.971	3esm
run100_lastpdb.pdb	MGYP000883429613.pdb.gz	0.151	0.868	33	28	3	35	3.11	0.971	3esm
run100_lastpdb.pdb	MGYP000164964385.pdb.gz	0.151	0.868	33	28	3	35	3.11	0.971	3esm
run100_lastpdb.pdb	AF-A0A843K748-F1-model_v4	0.228	0.921	35	26	1	35	3.219	0.971	2afdb
run100_lastpdb.pdb	AF-A0A0T5YXP1-F1-model_v4	0.151	0.868	33	28	3	35	3.219	0.971	2afdb
run100_lastpdb.pdb	MGYP003608092291.pdb.gz	0.171	0.921	35	29	2	36	3.297	0.971	3esm
run100_lastpdb.pdb	MGYP001152136325.pdb.gz	0.151	0.868	33	28	3	35	3.494	0.971	3esm
run100_lastpdb.pdb	MGYP001044993392.pdb.gz	0.181	0.868	33	27	3	35	3.494	0.971	3esm
run100_lastpdb.pdb	MGYP003429342548.pdb.gz	0.121	0.868	33	29	3	35	3.494	0.971	3esm
run100_lastpdb.pdb	MGYP003295234762.pdb.gz	0.205	0.895	34	27	3	36	3.494	0.971	3esm
run100_lastpdb.pdb	AF-A0A661U872-F1-model_v4	0.181	0.868	33	27	3	35	3.616	0.971	2afdb
run100_lastpdb.pdb	MGYP001376088140.pdb.gz	0.121	0.868	33	29	3	35	3.703	0.971	3esm
run100_lastpdb.pdb	MGYP001002105150.pdb.gz	0.187	0.842	32	26	3	34	3.703	0.971	3esm
run100_lastpdb.pdb	MGYP001606226171.pdb.gz	0.189	0.974	37	30	1	37	3.703	0.971	3esm
run100_lastpdb.pdb	AF-A0A5M8IJ01-F1-model_v4	0.151	0.868	33	28	3	35	3.832	0.971	2afdb
run100_lastpdb.pdb	AF-A0A1J5IPH2-F1-model_v4	0.205	0.895	34	27	3	36	3.832	0.971	2afdb
run100_lastpdb.pdb	AF-A0A5P9Z3K0-F1-model_v4	0.181	0.868	33	27	3	35	3.832	0.971	2afdb
run100_lastpdb.pdb	AF-A0A7W1USD7-F1-model_v4	0.176	0.895	34	28	3	36	3.832	0.971	2afdb
run100_lastpdb.pdb	AF-A0A7C3C9C1-F1-model_v4	0.156	0.842	32	27	3	34	3.832	0.971	2afdb
run100_lastpdb.pdb	AF-A0A4Q5L5N2-F1-model_v4	0.205	0.895	34	27	3	36	3.832	0.971	2afdb
run100_lastpdb.pdb	MGYP000499680571.pdb.gz	0.114	0.921	35	31	2	36	3.925	0.971	3esm
run100_lastpdb.pdb	MGYP000113393648.pdb.gz	0.187	0.842	32	26	3	34	3.925	0.971	3esm
run100_lastpdb.pdb	MGYP000870048651.pdb.gz	0.121	0.868	33	29	3	35	3.925	0.971	3esm
run100_lastpdb.pdb	MGYP000503282345.pdb.gz	0.181	0.868	33	27	3	35	3.925	0.971	3esm
run100_lastpdb.pdb	AF-A0A7C0WRL3-F1-model_v4	0.212	0.868	33	26	3	35	4.062	0.971	2afdb
run100_lastpdb.pdb	AF-A0A7C6EWK8-F1-model_v4	0.228	0.921	35	27	2	36	4.062	0.971	2afdb
run100_lastpdb.pdb	AF-A0A660SIX6-F1-model_v4	0.176	0.895	34	28	3	36	4.062	0.971	2afdb
run100_lastpdb.pdb	AF-A0A7C3UKI5-F1-model_v4	0.171	0.921	35	29	2	36	4.062	0.971	2afdb
run100_lastpdb.pdb	AF-A0A3A1NCD9-F1-model_v4	0.151	0.868	33	28	2	34	4.062	0.971	2afdb
run100_lastpdb.pdb	AF-A0A2G5WVJ7-F1-model_v4	0.151	0.868	33	28	4	36	4.062	0.971	2afdb
run100_lastpdb.pdb	MGYP003408679891.pdb.gz	0.147	0.895	34	29	2	35	4.16	0.971	3esm
run100_lastpdb.pdb	AF-A0A521MIM7-F1-model_v4	0.171	0.921	35	29	2	36	4.305	0.971	2afdb
run100_lastpdb.pdb	AF-A0A1I8A6Q2-F1-model_v4	0.151	0.868	33	28	3	35	4.305	0.971	2afdb
run100_lastpdb.pdb	MGYP002641899470.pdb.gz	0.121	0.868	33	29	3	35	4.41	0.971	3esm
run100_lastpdb.pdb	AF-A0A6A6QT43-F1-model_v4	0.111	0.947	36	32	1	36	4.563	0.971	2afdb
run100_lastpdb.pdb	MGYP002813482927.pdb.gz	0.121	0.868	33	29	3	35	4.954	0.971	3esm
run100_lastpdb.pdb	AF-A0A661EQ53-F1-model_v4	0.156	0.842	32	27	3	34	5.126	0.971	2afdb
run100_lastpdb.pdb	AF-A0A2M8PBT7-F1-model_v4	0.171	0.921	35	29	2	36	5.126	0.971	2afdb
run100_lastpdb.pdb	AF-A0A3M6YT62-F1-model_v4	0.218	0.842	32	25	3	34	5.126	0.971	2afdb
run100_lastpdb.pdb	AF-A0A7K0A972-F1-model_v4	0.131	0.974	38	31	1	37	5.126	0.971	2afdb
run100_lastpdb.pdb	MGYP002911571148.pdb.gz	0.121	0.868	33	29	3	35	5.25	0.971	3esm
run100_lastpdb.pdb	AF-A0A4Q7JMJ1-F1-model_v4	0.181	0.868	33	27	3	35	5.759	0.971	2afdb
run100_lastpdb.pdb	AF-A0A842USG0-F1-model_v4	0.121	0.868	33	29	3	35	6.104	0.971	2afdb
run100_lastpdb.pdb	AF-A0A535T4T2-F1-model_v4	0.212	0.868	33	26	3	35	6.104	0.971	2afdb
run100_lastpdb.pdb	AF-A0A7C6I1L0-F1-model_v4	0.212	0.868	33	26	3	35	6.47	0.971	2afdb
run100_lastpdb.pdb	MGYP000733392096.pdb.gz	0.156	0.842	32	27	3	34	8.362	0.971	3esm
run100_lastpdb.pdb	MGYP002628087202.pdb.gz	0.128	0.921	39	30	3	37	2.194	0.967	3esm
run100_lastpdb.pdb	MGYP002632147443.pdb.gz	0.151	0.868	33	28	3	35	2.612	0.967	3esm
run100_lastpdb.pdb	AF-A0A524PM65-F1-model_v4	0.153	0.921	39	29	3	37	2.703	0.967	2afdb
run100_lastpdb.pdb	MGYP003619580830.pdb.gz	0.205	0.895	34	27	3	36	2.934	0.967	3esm
run100_lastpdb.pdb	MGYP003975524631.pdb.gz	0.151	0.868	33	28	3	35	3.11	0.967	3esm
run100_lastpdb.pdb	MGYP001212025498.pdb.gz	0.088	0.895	34	31	3	36	3.11	0.967	3esm
run100_lastpdb.pdb	MGYP001343000550.pdb.gz	0.212	0.868	33	26	3	35	3.11	0.967	3esm
run100_lastpdb.pdb	MGYP000128161938.pdb.gz	0.117	0.895	34	30	2	35	3.297	0.967	3esm
run100_lastpdb.pdb	MGYP001147811216.pdb.gz	0.147	0.895	34	29	2	35	3.494	0.967	3esm
run100_lastpdb.pdb	MGYP000968208949.pdb.gz	0.151	0.868	33	28	3	35	3.703	0.967	3esm
run100_lastpdb.pdb	MGYP000861221229.pdb.gz	0.187	0.842	32	26	3	34	3.703	0.967	3esm
run100_lastpdb.pdb	AF-A0A7Y2J8V9-F1-model_v4	0.156	0.842	32	27	3	34	3.832	0.967	2afdb
run100_lastpdb.pdb	AF-A0A661A447-F1-model_v4	0.205	0.895	34	27	2	35	3.832	0.967	2afdb
run100_lastpdb.pdb	MGYP000260868091.pdb.gz	0.181	0.868	33	27	3	35	3.925	0.967	3esm
run100_lastpdb.pdb	MGYP001134391370.pdb.gz	0.114	0.921	35	31	2	36	3.925	0.967	3esm
run100_lastpdb.pdb	MGYP001052512524.pdb.gz	0.147	0.895	34	29	3	36	3.925	0.967	3esm
run100_lastpdb.pdb	AF-A0A150PJZ4-F1-model_v4	0.121	0.868	33	29	3	35	4.062	0.967	2afdb
run100_lastpdb.pdb	AF-A0YJ35-F1-model_v4	0.171	0.921	35	29	2	36	4.062	0.967	2afdb
run100_lastpdb.pdb	MGYP001248612481.pdb.gz	0.156	0.842	32	27	3	34	4.16	0.967	3esm
run100_lastpdb.pdb	MGYP000008859038.pdb.gz	0.151	0.868	33	28	3	35	4.16	0.967	3esm
run100_lastpdb.pdb	AF-A0A7C1LHT0-F1-model_v4	0.151	0.868	33	28	3	35	4.305	0.967	2afdb
run100_lastpdb.pdb	AF-A0A6H9KU77-F1-model_v4	0.205	0.895	34	27	3	36	4.305	0.967	2afdb
run100_lastpdb.pdb	AF-A0A0P8ZA07-F1-model_v4	0.181	0.868	33	27	3	35	4.305	0.967	2afdb
run100_lastpdb.pdb	MGYP001447624701.pdb.gz	0.151	0.868	33	28	3	35	4.41	0.967	3esm
run100_lastpdb.pdb	MGYP001401598775.pdb.gz	0.151	0.868	33	28	3	35	4.674	0.967	3esm
run100_lastpdb.pdb	AF-A0A6H2NP95-F1-model_v4	0.235	0.895	34	26	2	35	4.837	0.967	2afdb
run100_lastpdb.pdb	AF-R5F4M6-F1-model_v4	0.187	0.842	32	26	3	34	5.126	0.967	2afdb
run100_lastpdb.pdb	AF-A0A662TT10-F1-model_v4	0.147	0.895	34	29	3	36	5.126	0.967	2afdb
run100_lastpdb.pdb	AF-A0A0F5III7-F1-model_v4	0.25	0.842	32	24	3	34	5.126	0.967	2afdb
run100_lastpdb.pdb	AF-A0A7C3G518-F1-model_v4	0.129	0.816	31	27	3	33	5.433	0.967	2afdb
run100_lastpdb.pdb	AF-A0A1I2YR00-F1-model_v4	0.176	0.895	34	28	3	36	5.433	0.967	2afdb
run100_lastpdb.pdb	AF-A0A6J3LQW0-F1-model_v4	0.181	0.868	33	27	3	35	5.433	0.967	2afdb
run100_lastpdb.pdb	MGYP000129584980.pdb.gz	0.151	0.868	33	28	3	35	5.565	0.967	3esm
run100_lastpdb.pdb	MGYP000503512108.pdb.gz	0.29	0.816	31	22	5	35	5.565	0.967	3esm
run100_lastpdb.pdb	AF-V5IPX7-F1-model_v4	0.121	0.868	33	29	3	35	5.759	0.967	2afdb
run100_lastpdb.pdb	AF-A2QC39-F1-model_v4	0.212	0.868	33	26	3	35	6.104	0.967	2afdb
run100_lastpdb.pdb	AF-A0A1F5G1B7-F1-model_v4	0.2	0.921	35	28	3	37	6.104	0.967	2afdb
run100_lastpdb.pdb	AF-A0A7J5VUW7-F1-model_v4	0.151	0.868	33	28	3	35	6.47	0.967	2afdb
run100_lastpdb.pdb	AF-A0A7C6ERB3-F1-model_v4	0.151	0.868	33	28	3	35	6.47	0.967	2afdb
run100_lastpdb.pdb	AF-A0A319BC94-F1-model_v4	0.212	0.868	33	26	3	35	6.47	0.967	2afdb
run100_lastpdb.pdb	AF-A0A1F5HUI5-F1-model_v4	0.176	0.895	34	28	2	35	6.47	0.967	2afdb
run100_lastpdb.pdb	4ywm_I	0.234	0.921	47	24	1	35	0.5766	0.961	1pdb
run100_lastpdb.pdb	MGYP000321002051.pdb.gz	0.232	1.0	43	28	1	38	0.9715	0.961	3esm
run100_lastpdb.pdb	MGYP001475198332.pdb.gz	0.243	0.974	41	27	1	37	1.091	0.961	3esm
run100_lastpdb.pdb	MGYP000470284237.pdb.gz	0.153	0.921	39	29	3	37	1.842	0.961	3esm
run100_lastpdb.pdb	AF-A0A3M1GTI1-F1-model_v4	0.277	0.868	36	23	5	37	2.142	0.961	2afdb
run100_lastpdb.pdb	MGYP001603838344.pdb.gz	0.281	0.842	32	23	4	35	2.194	0.961	3esm
run100_lastpdb.pdb	MGYP003991462103.pdb.gz	0.236	0.921	38	26	4	38	2.464	0.961	3esm
run100_lastpdb.pdb	MGYP001583150402.pdb.gz	0.151	0.868	33	28	3	35	2.612	0.961	3esm
run100_lastpdb.pdb	MGYP000415305162.pdb.gz	0.212	0.868	33	26	3	35	3.11	0.961	3esm
run100_lastpdb.pdb	MGYP000641355157.pdb.gz	0.121	0.868	33	29	3	35	3.297	0.961	3esm
run100_lastpdb.pdb	AF-A0A1F8QWB6-F1-model_v4	0.187	0.842	32	26	3	34	3.411	0.961	2afdb
run100_lastpdb.pdb	MGYP001251384889.pdb.gz	0.187	0.842	32	26	3	34	3.703	0.961	3esm
run100_lastpdb.pdb	MGYP003495232159.pdb.gz	0.156	0.842	32	27	3	34	3.703	0.961	3esm
run100_lastpdb.pdb	MGYP001443931968.pdb.gz	0.078	1.0	38	34	1	38	3.925	0.961	3esm
run100_lastpdb.pdb	MGYP003412342449.pdb.gz	0.088	0.895	34	31	3	36	3.925	0.961	3esm
run100_lastpdb.pdb	MGYP000470289466.pdb.gz	0.147	0.895	34	29	3	36	3.925	0.961	3esm
run100_lastpdb.pdb	MGYP000291867979.pdb.gz	0.151	0.868	33	28	3	35	3.925	0.961	3esm
run100_lastpdb.pdb	MGYP001158974750.pdb.gz	0.121	0.868	33	29	3	35	3.925	0.961	3esm
run100_lastpdb.pdb	AF-A0A356IQY7-F1-model_v4	0.121	0.868	33	29	3	35	4.062	0.961	2afdb
run100_lastpdb.pdb	AF-Q3SJ35-F1-model_v4	0.156	0.842	32	27	3	34	4.062	0.961	2afdb
run100_lastpdb.pdb	MGYP001563572290.pdb.gz	0.187	0.842	32	26	3	34	4.16	0.961	3esm
run100_lastpdb.pdb	MGYP000661870457.pdb.gz	0.125	0.842	32	28	3	34	4.16	0.961	3esm
run100_lastpdb.pdb	MGYP002725981656.pdb.gz	0.121	0.868	33	29	3	35	4.16	0.961	3esm
run100_lastpdb.pdb	MGYP003376290434.pdb.gz	0.147	0.895	34	29	2	35	4.16	0.961	3esm
run100_lastpdb.pdb	MGYP000147269692.pdb.gz	0.2	0.921	35	28	1	35	4.41	0.961	3esm
run100_lastpdb.pdb	MGYP002725443935.pdb.gz	0.156	0.842	32	27	3	34	4.41	0.961	3esm
run100_lastpdb.pdb	MGYP000899342206.pdb.gz	0.121	0.868	33	29	3	35	4.41	0.961	3esm
run100_lastpdb.pdb	AF-A0A4U5M3B8-F1-model_v4	0.181	0.868	33	27	3	35	4.563	0.961	2afdb
run100_lastpdb.pdb	AF-A0A140K6I8-F1-model_v4	0.151	0.868	33	28	3	35	4.837	0.961	2afdb
run100_lastpdb.pdb	MGYP001440811227.pdb.gz	0.151	0.868	33	28	3	35	4.954	0.961	3esm
run100_lastpdb.pdb	AF-A0A1X1MUM2-F1-model_v4	0.147	0.895	34	29	3	36	5.126	0.961	2afdb
run100_lastpdb.pdb	AF-A0A7W1C864-F1-model_v4	0.187	0.842	32	26	3	34	5.759	0.961	2afdb
run100_lastpdb.pdb	AF-A0A6I1QSW9-F1-model_v4	0.147	0.895	34	29	3	36	5.759	0.961	2afdb
run100_lastpdb.pdb	AF-A0A7S3JKT7-F1-model_v4	0.151	0.868	33	28	3	35	5.759	0.961	2afdb
run100_lastpdb.pdb	AF-A0A0J6YBY8-F1-model_v4	0.194	0.947	36	29	3	38	5.759	0.961	2afdb
run100_lastpdb.pdb	AF-A0A357NC31-F1-model_v4	0.138	0.947	36	31	3	38	6.104	0.961	2afdb
run100_lastpdb.pdb	AF-A0A2J5I1T0-F1-model_v4	0.181	0.868	33	27	3	35	6.104	0.961	2afdb
run100_lastpdb.pdb	MGYP001085784822.pdb.gz	0.156	0.842	32	27	3	34	7.023	0.961	3esm
run100_lastpdb.pdb	5iy0_A	0.234	0.921	47	24	1	35	0.5766	0.956	1pdb
run100_lastpdb.pdb	MGYP001288828880.pdb.gz	0.195	0.921	41	27	3	37	1.03	0.956	3esm
run100_lastpdb.pdb	AF-A0A1Z5HNL1-F1-model_v4	0.285	0.947	42	24	3	38	1.129	0.956	2afdb
run100_lastpdb.pdb	AF-A0A1G0Z519-F1-model_v4	0.19	0.947	42	28	3	38	1.269	0.956	2afdb
run100_lastpdb.pdb	MGYP001378242552.pdb.gz	0.179	0.921	39	28	3	37	1.953	0.956	3esm
run100_lastpdb.pdb	MGYP000989384031.pdb.gz	0.153	0.921	39	29	3	37	2.07	0.956	3esm
run100_lastpdb.pdb	AF-A0A5E6M9R9-F1-model_v4	0.25	0.947	36	25	3	38	2.27	0.956	2afdb
run100_lastpdb.pdb	AF-A0A349MHN1-F1-model_v4	0.205	0.921	39	27	3	37	2.55	0.956	2afdb
run100_lastpdb.pdb	MGYP002583037483.pdb.gz	0.2	0.921	35	27	1	35	2.934	0.956	3esm
run100_lastpdb.pdb	MGYP001773093254.pdb.gz	0.212	0.868	33	26	3	35	2.934	0.956	3esm
run100_lastpdb.pdb	AF-A0A7V3PXF4-F1-model_v4	0.119	0.947	42	31	3	38	3.037	0.956	2afdb
run100_lastpdb.pdb	MGYP001587788765.pdb.gz	0.171	0.921	35	29	2	36	3.11	0.956	3esm
run100_lastpdb.pdb	MGYP000668605503.pdb.gz	0.181	0.868	33	27	3	35	3.297	0.956	3esm
run100_lastpdb.pdb	MGYP000890879126.pdb.gz	0.09	0.868	33	30	3	35	3.297	0.956	3esm
run100_lastpdb.pdb	MGYP002626537833.pdb.gz	0.181	0.868	33	27	3	35	3.494	0.956	3esm
run100_lastpdb.pdb	MGYP000966230256.pdb.gz	0.272	0.842	33	22	3	34	3.494	0.956	3esm
run100_lastpdb.pdb	MGYP000891247508.pdb.gz	0.181	0.868	33	27	3	35	3.703	0.956	3esm
run100_lastpdb.pdb	MGYP003592604991.pdb.gz	0.181	0.868	33	27	3	35	3.703	0.956	3esm
run100_lastpdb.pdb	MGYP001544871185.pdb.gz	0.156	0.842	32	27	3	34	3.703	0.956	3esm
run100_lastpdb.pdb	MGYP001428326770.pdb.gz	0.181	0.868	33	27	2	34	3.925	0.956	3esm
run100_lastpdb.pdb	MGYP003392675880.pdb.gz	0.181	0.868	33	27	3	35	3.925	0.956	3esm
run100_lastpdb.pdb	AF-A0A0S8F2U6-F1-model_v4	0.187	0.842	32	26	3	34	4.062	0.956	2afdb
run100_lastpdb.pdb	AF-A0A847PAW3-F1-model_v4	0.235	0.895	34	26	3	36	4.062	0.956	2afdb
run100_lastpdb.pdb	AF-A0A351Z8S3-F1-model_v4	0.181	0.868	33	27	4	36	4.062	0.956	2afdb
run100_lastpdb.pdb	MGYP000660362434.pdb.gz	0.187	0.842	32	26	3	34	4.16	0.956	3esm
run100_lastpdb.pdb	MGYP001453055006.pdb.gz	0.151	0.868	33	28	3	35	4.16	0.956	3esm
run100_lastpdb.pdb	MGYP002725946973.pdb.gz	0.151	0.868	33	28	3	35	4.16	0.956	3esm
run100_lastpdb.pdb	MGYP000946554643.pdb.gz	0.142	0.921	35	30	2	36	4.41	0.956	3esm
run100_lastpdb.pdb	MGYP003625627662.pdb.gz	0.121	0.868	33	29	3	35	4.41	0.956	3esm
run100_lastpdb.pdb	AF-A0A7Y2HKW3-F1-model_v4	0.142	0.921	35	30	2	36	4.563	0.956	2afdb
run100_lastpdb.pdb	AF-A0A6C2UGZ0-F1-model_v4	0.218	0.842	32	25	3	34	4.563	0.956	2afdb
run100_lastpdb.pdb	AF-A0A3N5U2D5-F1-model_v4	0.176	0.895	34	28	3	36	4.563	0.956	2afdb
run100_lastpdb.pdb	MGYP001093020035.pdb.gz	0.151	0.868	33	28	3	35	4.674	0.956	3esm
run100_lastpdb.pdb	MGYP001117005176.pdb.gz	0.151	0.868	33	28	3	35	4.674	0.956	3esm
run100_lastpdb.pdb	MGYP000235616932.pdb.gz	0.151	0.868	33	28	4	36	4.954	0.956	3esm
run100_lastpdb.pdb	AF-A0A6P0I4E4-F1-model_v4	0.228	0.921	35	27	2	36	5.126	0.956	2afdb
run100_lastpdb.pdb	MGYP000158430876.pdb.gz	0.09	0.868	33	30	3	35	5.25	0.956	3esm
run100_lastpdb.pdb	AF-A0A1G0F873-F1-model_v4	0.147	0.895	34	29	3	36	5.433	0.956	2afdb
run100_lastpdb.pdb	AF-A0A353XZK7-F1-model_v4	0.156	0.842	32	27	3	34	6.47	0.956	2afdb
run100_lastpdb.pdb	AF-A0A3N2Q636-F1-model_v4	0.181	0.868	33	27	3	35	6.857	0.956	2afdb
run100_lastpdb.pdb	MGYP001266303130.pdb.gz	0.111	0.947	36	32	1	36	7.023	0.956	3esm
run100_lastpdb.pdb	MGYP000661903109.pdb.gz	0.121	0.868	33	29	3	35	7.023	0.956	3esm
run102_lastpdb.pdb	AF-A0A495M102-F1-model_v4	0.2	0.946	35	28	2	36	0.3536	1.0	2afdb
run102_lastpdb.pdb	AF-A0A0D1BSC4-F1-model_v4	0.142	0.946	35	29	2	36	1.072	0.997	2afdb
run102_lastpdb.pdb	MGYP000037525530.pdb.gz	0.189	0.973	37	29	2	37	1.823	0.995	3esm
run102_lastpdb.pdb	AF-A0A6B3TQL4-F1-model_v4	0.111	0.946	36	31	3	37	1.552	0.992	2afdb
run102_lastpdb.pdb	AF-A0A7Y0VBR6-F1-model_v4	0.193	0.838	31	25	1	31	1.651	0.992	2afdb
run102_lastpdb.pdb	AF-A0A146KB05-F1-model_v4	0.233	0.811	30	23	2	31	1.867	0.991	2afdb
run102_lastpdb.pdb	MGYP004293996597.pdb.gz	0.181	0.892	33	27	4	36	1.339	0.99	3esm
run102_lastpdb.pdb	AF-W9WFW7-F1-model_v4	0.184	0.946	38	28	2	36	1.755	0.99	2afdb
run102_lastpdb.pdb	MGYP001555349594.pdb.gz	0.157	0.973	38	30	2	37	1.184	0.986	3esm
run102_lastpdb.pdb	MGYP001433448973.pdb.gz	0.258	0.838	31	23	2	32	1.714	0.986	3esm
run102_lastpdb.pdb	AF-A0A0G1CSJ8-F1-model_v4	0.114	0.946	35	31	3	37	2.874	0.986	2afdb
run102_lastpdb.pdb	MGYP000891939683.pdb.gz	0.166	0.973	36	29	2	37	3.376	0.981	3esm
run102_lastpdb.pdb	AF-A0A146KKC2-F1-model_v4	0.216	1.0	37	29	1	37	3.911	0.981	2afdb
run102_lastpdb.pdb	MGYP002709470994.pdb.gz	0.193	0.838	31	25	1	31	3.174	0.978	3esm
run102_lastpdb.pdb	MGYP003141965936.pdb.gz	0.181	0.892	33	27	5	37	1.425	0.975	3esm
run102_lastpdb.pdb	MGYP003529727378.pdb.gz	0.135	0.946	37	30	3	37	2.985	0.975	3esm
run102_lastpdb.pdb	MGYP001243532550.pdb.gz	0.21	1.0	38	29	1	37	1.939	0.971	3esm
run102_lastpdb.pdb	MGYP000265244977.pdb.gz	0.085	0.919	35	31	3	36	2.062	0.971	3esm
run102_lastpdb.pdb	AF-V6M6E1-F1-model_v4	0.128	0.973	39	31	2	37	3.057	0.971	2afdb
run102_lastpdb.pdb	MGYP001547962649.pdb.gz	0.233	0.811	30	23	3	32	2.333	0.967	3esm
run102_lastpdb.pdb	MGYP003291148855.pdb.gz	0.114	0.946	35	30	3	37	3.174	0.967	3esm
run102_lastpdb.pdb	AF-A0A0B7NA39-F1-model_v4	0.193	0.838	31	25	2	32	4.16	0.967	2afdb
run102_lastpdb.pdb	AF-A0A4S4DLF8-F1-model_v4	0.258	0.838	31	23	1	31	1.651	0.961	2afdb
run102_lastpdb.pdb	MGYP001063299614.pdb.gz	0.142	0.973	42	30	2	37	2.333	0.961	3esm
run102_lastpdb.pdb	MGYP003592957979.pdb.gz	0.212	0.892	33	26	5	37	3.591	0.961	3esm
run102_lastpdb.pdb	AF-A0A5Y2QKH0-F1-model_v4	0.133	0.811	30	26	3	32	4.706	0.961	2afdb
run102_lastpdb.pdb	MGYP001048316724.pdb.gz	0.162	0.973	37	30	2	37	1.047	0.956	3esm
run102_lastpdb.pdb	AF-S0J2R4-F1-model_v4	0.133	0.946	45	29	2	36	1.29	0.956	2afdb
run102_lastpdb.pdb	MGYP003142159352.pdb.gz	0.142	0.919	35	29	3	36	2.985	0.956	3esm
run102_lastpdb.pdb	AF-A0A3D2F0Y0-F1-model_v4	0.111	0.946	36	31	2	36	3.458	0.956	2afdb
run102_lastpdb.pdb	AF-A0A6A4T3P0-F1-model_v4	0.133	0.811	30	26	2	31	3.911	0.956	2afdb
run104_lastpdb.pdb	MGYP003590916796.pdb.gz	0.161	0.984	62	48	2	62	0.4742	0.975	3esm
run105_lastpdb.pdb	3vu4_B	0.082	0.899	73	64	7	77	0.0003312	1.0	1pdb
run105_lastpdb.pdb	MGYP001600699019.pdb.gz	0.125	1.0	80	67	1	79	0.0003658	1.0	3esm
run105_lastpdb.pdb	AF-A0A7V1MYE2-F1-model_v4	0.162	0.924	74	60	7	79	0.0004507	1.0	2afdb
run105_lastpdb.pdb	4av8_A	0.095	0.899	73	63	7	77	0.0005107	1.0	1pdb
run105_lastpdb.pdb	MGYP002777923393.pdb.gz	0.137	0.975	80	64	1	77	0.0005343	1.0	3esm
run105_lastpdb.pdb	MGYP000914622426.pdb.gz	0.126	0.949	79	65	2	76	0.0005343	1.0	3esm
run105_lastpdb.pdb	4av9_A	0.095	0.899	73	63	7	77	0.0005691	1.0	1pdb
run105_lastpdb.pdb	MGYP000739307319.pdb.gz	0.21	0.949	76	57	5	79	0.0005954	1.0	3esm
run105_lastpdb.pdb	AF-A0A078AYS1-F1-model_v4	0.171	0.949	76	59	2	76	0.0006237	1.0	2afdb
run105_lastpdb.pdb	MGYP002041536538.pdb.gz	0.109	0.899	73	63	3	73	0.0006635	1.0	3esm
run105_lastpdb.pdb	MGYP000912553905.pdb.gz	0.101	0.987	79	68	2	79	0.0007393	1.0	3esm
run105_lastpdb.pdb	AF-Q60259-F1-model_v4	0.115	0.975	78	66	3	79	0.0008175	1.0	2afdb
run105_lastpdb.pdb	AF-A0A1Q9PFR6-F1-model_v4	0.118	0.949	76	64	3	77	0.000863	1.0	2afdb
run105_lastpdb.pdb	MGYP001154911312.pdb.gz	0.051	0.975	77	72	3	79	0.0009181	1.0	3esm
run105_lastpdb.pdb	3vu4_A	0.083	0.886	72	63	8	77	0.0009264	1.0	1pdb
run105_lastpdb.pdb	MGYP001000699206.pdb.gz	0.131	0.949	76	63	3	77	0.0009691	1.0	3esm
run105_lastpdb.pdb	AF-A0A1B0BDW4-F1-model_v4	0.166	0.987	78	64	1	78	0.001072	1.0	2afdb
run105_lastpdb.pdb	MGYP003110551434.pdb.gz	0.126	0.975	79	65	3	79	0.00108	1.0	3esm
run105_lastpdb.pdb	7tsz_B	0.105	0.937	76	64	6	79	0.00109	1.0	1pdb
run105_lastpdb.pdb	MGYP000937253574.pdb.gz	0.087	1.0	80	70	1	79	0.00114	1.0	3esm
run105_lastpdb.pdb	7tt4_B	0.108	0.911	74	62	6	77	0.00115	1.0	1pdb
run105_lastpdb.pdb	MGYP002553067574.pdb.gz	0.125	0.987	80	67	2	79	0.001203	1.0	3esm
run105_lastpdb.pdb	AF-A0A7J6SN78-F1-model_v4	0.133	0.962	90	64	2	77	0.001261	1.0	2afdb
run105_lastpdb.pdb	MGYP001578206593.pdb.gz	0.175	0.975	80	59	1	77	0.00127	1.0	3esm
run105_lastpdb.pdb	AF-I7MME8-F1-model_v4	0.088	0.987	79	67	2	79	0.001331	1.0	2afdb
run105_lastpdb.pdb	AF-A0A177T821-F1-model_v4	0.146	0.911	75	60	3	74	0.001331	1.0	2afdb
run105_lastpdb.pdb	MGYP001358354137.pdb.gz	0.085	0.861	70	62	6	73	0.001341	1.0	3esm
run105_lastpdb.pdb	MGYP001822859849.pdb.gz	0.112	1.0	80	67	1	79	0.001341	1.0	3esm
run105_lastpdb.pdb	AF-A0A7S4IAH7-F1-model_v4	0.088	0.987	79	69	1	78	0.001405	1.0	2afdb
run105_lastpdb.pdb	AF-J7RTF8-F1-model_v4	0.101	0.987	79	65	1	78	0.001405	1.0	2afdb
run105_lastpdb.pdb	MGYP002401354593.pdb.gz	0.151	0.987	79	64	2	79	0.001416	1.0	3esm
run105_lastpdb.pdb	AF-A0A066VXT0-F1-model_v4	0.089	0.975	78	65	3	79	0.001483	1.0	2afdb
run105_lastpdb.pdb	MGYP002392965970.pdb.gz	0.148	1.0	81	64	1	79	0.001494	1.0	3esm
run105_lastpdb.pdb	MGYP001343485274.pdb.gz	0.139	0.975	79	64	1	77	0.001494	1.0	3esm
run105_lastpdb.pdb	AF-A0A4Y7TY70-F1-model_v4	0.089	0.975	78	65	3	79	0.001565	1.0	2afdb
run105_lastpdb.pdb	MGYP003559131331.pdb.gz	0.087	0.987	80	69	1	78	0.001577	1.0	3esm
run105_lastpdb.pdb	MGYP001813263180.pdb.gz	0.126	0.987	79	66	1	78	0.001577	1.0	3esm
run105_lastpdb.pdb	AF-A0A177TAL1-F1-model_v4	0.146	0.911	75	60	3	74	0.001652	1.0	2afdb
run105_lastpdb.pdb	MGYP000873598760.pdb.gz	0.151	0.962	79	62	2	77	0.001665	1.0	3esm
run105_lastpdb.pdb	AF-A0A1Y1S815-F1-model_v4	0.05	0.987	79	70	1	78	0.001744	1.0	2afdb
run105_lastpdb.pdb	AF-A0A6P8IPM2-F1-model_v4	0.189	0.924	74	58	1	73	0.001744	1.0	2afdb
run105_lastpdb.pdb	AF-C4QZK7-F1-model_v4	0.115	0.975	78	63	3	79	0.001744	1.0	2afdb
run105_lastpdb.pdb	AF-A0A0C9MHU5-F1-model_v4	0.09	0.962	77	64	3	78	0.001744	1.0	2afdb
run105_lastpdb.pdb	MGYP003497105265.pdb.gz	0.1	0.975	80	68	1	77	0.001758	1.0	3esm
run105_lastpdb.pdb	MGYP002682379630.pdb.gz	0.113	0.987	79	67	1	78	0.001758	1.0	3esm
run105_lastpdb.pdb	AF-A0A2G8SAX1-F1-model_v4	0.128	0.937	78	63	3	76	0.001841	1.0	2afdb
run105_lastpdb.pdb	MGYP001127029464.pdb.gz	0.103	0.962	77	66	1	76	0.001856	1.0	3esm
run105_lastpdb.pdb	MGYP001118584934.pdb.gz	0.078	0.949	76	67	3	77	0.001856	1.0	3esm
run105_lastpdb.pdb	MGYP002790861694.pdb.gz	0.125	1.0	80	67	1	79	0.001856	1.0	3esm
run105_lastpdb.pdb	MGYP003444379604.pdb.gz	0.105	0.949	76	65	5	79	0.001856	1.0	3esm
run105_lastpdb.pdb	MGYP001602705104.pdb.gz	0.123	0.911	73	63	2	73	0.001959	1.0	3esm
run105_lastpdb.pdb	AF-A0A813PGN8-F1-model_v4	0.128	0.975	78	66	2	78	0.002052	1.0	2afdb
run105_lastpdb.pdb	AF-A0A6B0VH01-F1-model_v4	0.146	0.937	75	61	6	79	0.002052	1.0	2afdb
run105_lastpdb.pdb	MGYP003130936730.pdb.gz	0.133	0.949	75	62	3	77	0.002068	1.0	3esm
run105_lastpdb.pdb	MGYP000494499542.pdb.gz	0.132	1.0	83	65	1	79	0.002068	1.0	3esm
run105_lastpdb.pdb	MGYP000511568905.pdb.gz	0.102	0.975	78	67	1	77	0.002068	1.0	3esm
run105_lastpdb.pdb	MGYP002070998589.pdb.gz	0.115	0.975	78	62	3	79	0.002068	1.0	3esm
run105_lastpdb.pdb	AF-A0A0L0G4L5-F1-model_v4	0.078	0.949	76	67	2	76	0.002166	1.0	2afdb
run105_lastpdb.pdb	MGYP001614846085.pdb.gz	0.125	0.975	80	65	3	79	0.002183	1.0	3esm
run105_lastpdb.pdb	MGYP001768755476.pdb.gz	0.074	0.987	81	70	2	79	0.002183	1.0	3esm
run105_lastpdb.pdb	AF-X1ASL4-F1-model_v4	0.039	0.949	76	69	3	77	0.002287	1.0	2afdb
run105_lastpdb.pdb	AF-A0A093XT35-F1-model_v4	0.115	0.975	78	63	3	79	0.002287	1.0	2afdb
run105_lastpdb.pdb	AF-A0A093YN00-F1-model_v4	0.102	0.975	78	64	3	79	0.002287	1.0	2afdb
run105_lastpdb.pdb	MGYP001988497295.pdb.gz	0.076	0.975	78	69	1	77	0.002304	1.0	3esm
run105_lastpdb.pdb	MGYP001440884367.pdb.gz	0.109	1.0	82	68	1	79	0.002304	1.0	3esm
run105_lastpdb.pdb	MGYP001769751414.pdb.gz	0.139	0.975	79	64	1	77	0.002304	1.0	3esm
run105_lastpdb.pdb	MGYP000896188608.pdb.gz	0.111	1.0	81	68	1	79	0.002304	1.0	3esm
run105_lastpdb.pdb	AF-A0A7S0DNJ4-F1-model_v4	0.05	0.949	79	70	3	77	0.002414	1.0	2afdb
run105_lastpdb.pdb	AF-A0A1V0HPX0-F1-model_v4	0.126	0.987	79	67	2	79	0.002414	1.0	2afdb
run105_lastpdb.pdb	AF-A0A5P2U190-F1-model_v4	0.128	0.975	78	64	3	79	0.002414	1.0	2afdb
run105_lastpdb.pdb	AF-A0A1X2I6F5-F1-model_v4	0.052	0.949	76	68	3	77	0.002414	1.0	2afdb
run105_lastpdb.pdb	AF-K5VCS0-F1-model_v4	0.105	0.949	76	62	3	77	0.002414	1.0	2afdb
run105_lastpdb.pdb	MGYP003577735715.pdb.gz	0.105	0.924	76	63	5	77	0.002432	1.0	3esm
run105_lastpdb.pdb	MGYP001174589061.pdb.gz	0.123	1.0	81	67	1	79	0.002432	1.0	3esm
run105_lastpdb.pdb	MGYP001761554883.pdb.gz	0.089	0.975	78	65	3	79	0.002432	1.0	3esm
run105_lastpdb.pdb	MGYP000887244554.pdb.gz	0.093	0.937	75	65	3	76	0.002568	1.0	3esm
run105_lastpdb.pdb	MGYP001766732926.pdb.gz	0.126	0.987	79	66	2	79	0.002568	1.0	3esm
run105_lastpdb.pdb	MGYP000253332564.pdb.gz	0.128	0.975	78	65	1	77	0.002568	1.0	3esm
run105_lastpdb.pdb	MGYP003566091463.pdb.gz	0.133	0.937	75	62	5	78	0.002568	1.0	3esm
run105_lastpdb.pdb	MGYP001433737183.pdb.gz	0.093	0.937	75	66	6	79	0.002568	1.0	3esm
run105_lastpdb.pdb	AF-A0A5E4K2Y4-F1-model_v4	0.128	0.975	78	66	1	77	0.00269	1.0	2afdb
run105_lastpdb.pdb	AF-Q4P8R5-F1-model_v4	0.076	0.975	78	66	3	79	0.00269	1.0	2afdb
run105_lastpdb.pdb	MGYP000660244814.pdb.gz	0.051	0.975	78	71	1	77	0.002711	1.0	3esm
run105_lastpdb.pdb	MGYP000899154659.pdb.gz	0.068	0.911	73	66	6	77	0.002711	1.0	3esm
run105_lastpdb.pdb	MGYP003338847436.pdb.gz	0.101	0.975	79	67	1	77	0.002711	1.0	3esm
run105_lastpdb.pdb	MGYP001767019497.pdb.gz	0.087	1.0	80	71	1	79	0.002711	1.0	3esm
run105_lastpdb.pdb	MGYP000209184621.pdb.gz	0.12	0.937	75	63	6	79	0.002711	1.0	3esm
run105_lastpdb.pdb	MGYP001566213778.pdb.gz	0.185	0.873	70	55	6	74	0.002711	1.0	3esm
run105_lastpdb.pdb	MGYP003367265948.pdb.gz	0.112	1.0	80	65	1	79	0.002711	1.0	3esm
run105_lastpdb.pdb	6m94_A	0.115	0.962	78	65	2	77	0.002735	1.0	1pdb
run105_lastpdb.pdb	AF-A0A024VIB0-F1-model_v4	0.077	0.962	77	70	3	78	0.002839	1.0	2afdb
run105_lastpdb.pdb	AF-A0A0L7LYU6-F1-model_v4	0.068	0.924	73	68	3	75	0.002839	1.0	2afdb
run105_lastpdb.pdb	AF-A0A814FH65-F1-model_v4	0.088	0.975	79	68	3	79	0.002839	1.0	2afdb
run105_lastpdb.pdb	AF-A0A3N5JLQ7-F1-model_v4	0.1	1.0	80	68	1	79	0.002839	1.0	2afdb
run105_lastpdb.pdb	AF-Q6CB13-F1-model_v4	0.137	1.0	80	63	1	79	0.002839	1.0	2afdb
run105_lastpdb.pdb	AF-A0A0J9X6R0-F1-model_v4	0.102	0.975	78	64	3	79	0.002839	1.0	2afdb
run105_lastpdb.pdb	AF-Q758R7-F1-model_v4	0.102	0.975	78	64	3	79	0.002839	1.0	2afdb
run105_lastpdb.pdb	AF-A0A1Z5SRI6-F1-model_v4	0.128	0.975	78	62	3	79	0.002839	1.0	2afdb
run105_lastpdb.pdb	AF-R9X9H5-F1-model_v4	0.102	0.975	78	64	3	79	0.002839	1.0	2afdb
run105_lastpdb.pdb	MGYP001269905203.pdb.gz	0.137	1.0	80	66	1	79	0.002861	1.0	3esm
run105_lastpdb.pdb	MGYP001577758603.pdb.gz	0.108	0.911	74	62	6	77	0.002861	1.0	3esm
run105_lastpdb.pdb	MGYP001193310422.pdb.gz	0.095	0.911	73	64	6	77	0.002861	1.0	3esm
run105_lastpdb.pdb	MGYP001399238326.pdb.gz	0.087	0.987	80	69	2	79	0.002861	1.0	3esm
run105_lastpdb.pdb	MGYP000952308568.pdb.gz	0.164	0.975	79	61	2	78	0.002861	1.0	3esm
run105_lastpdb.pdb	MGYP001600266676.pdb.gz	0.094	0.937	74	66	5	78	0.002861	1.0	3esm
run105_lastpdb.pdb	MGYP000143192141.pdb.gz	0.087	1.0	80	68	1	79	0.002861	1.0	3esm
run105_lastpdb.pdb	AF-Q8MRU6-F1-model_v4	0.168	0.975	77	63	3	79	0.002997	1.0	2afdb
run105_lastpdb.pdb	AF-A0A7M7HJB7-F1-model_v4	0.136	0.899	73	59	3	73	0.002997	1.0	2afdb
run105_lastpdb.pdb	MGYP000594676428.pdb.gz	0.05	0.962	79	72	1	76	0.003021	1.0	3esm
run105_lastpdb.pdb	MGYP000170862621.pdb.gz	0.098	1.0	81	69	1	79	0.003021	1.0	3esm
run105_lastpdb.pdb	MGYP001561304131.pdb.gz	0.114	0.848	70	58	1	67	0.003021	1.0	3esm
run105_lastpdb.pdb	MGYP002725949386.pdb.gz	0.081	0.924	74	66	5	77	0.003021	1.0	3esm
run105_lastpdb.pdb	MGYP001821140269.pdb.gz	0.12	0.937	75	64	6	79	0.003021	1.0	3esm
run105_lastpdb.pdb	AF-A0A0R0M1G5-F1-model_v4	0.08	0.937	75	66	5	78	0.003164	1.0	2afdb
run105_lastpdb.pdb	AF-A0A507ASY9-F1-model_v4	0.128	0.975	78	62	3	79	0.003164	1.0	2afdb
run105_lastpdb.pdb	AF-A0A4U0TTG2-F1-model_v4	0.128	0.975	78	62	3	79	0.003164	1.0	2afdb
run105_lastpdb.pdb	AF-A0A0G2EXB8-F1-model_v4	0.102	0.975	78	64	3	79	0.003164	1.0	2afdb
run105_lastpdb.pdb	MGYP001194130885.pdb.gz	0.125	0.987	80	66	2	79	0.003189	1.0	3esm
run105_lastpdb.pdb	MGYP000626417869.pdb.gz	0.098	0.886	71	62	3	72	0.003189	1.0	3esm
run105_lastpdb.pdb	MGYP001259468466.pdb.gz	0.126	1.0	79	68	1	79	0.003189	1.0	3esm
run105_lastpdb.pdb	MGYP000975596311.pdb.gz	0.144	0.949	76	62	5	79	0.003189	1.0	3esm
run105_lastpdb.pdb	AF-A0A433BA47-F1-model_v4	0.101	0.949	79	65	3	77	0.00334	1.0	2afdb
run105_lastpdb.pdb	AF-A0A849QFF8-F1-model_v4	0.089	0.975	78	68	3	79	0.00334	1.0	2afdb
run105_lastpdb.pdb	AF-A0A6J8B367-F1-model_v4	0.126	0.987	79	63	2	79	0.00334	1.0	2afdb
run105_lastpdb.pdb	AF-A7THX0-F1-model_v4	0.102	0.975	78	66	3	79	0.00334	1.0	2afdb
run105_lastpdb.pdb	AF-A0A5E8C8J5-F1-model_v4	0.102	0.975	78	64	3	79	0.00334	1.0	2afdb
run105_lastpdb.pdb	MGYP001450535490.pdb.gz	0.139	0.975	79	64	1	77	0.003366	1.0	3esm
run105_lastpdb.pdb	MGYP001825814859.pdb.gz	0.148	1.0	81	64	1	79	0.003366	1.0	3esm
run105_lastpdb.pdb	MGYP001489798862.pdb.gz	0.098	1.0	81	69	1	79	0.003366	1.0	3esm
run105_lastpdb.pdb	MGYP001455423794.pdb.gz	0.129	0.937	77	62	6	79	0.003366	1.0	3esm
run105_lastpdb.pdb	MGYP000729994668.pdb.gz	0.026	0.949	76	70	3	77	0.003366	1.0	3esm
run105_lastpdb.pdb	MGYP000498074203.pdb.gz	0.075	0.987	80	70	2	79	0.003366	1.0	3esm
run105_lastpdb.pdb	7mu2_C	0.086	0.975	81	68	2	78	0.003396	1.0	1pdb
run105_lastpdb.pdb	AF-A0A2T0FH21-F1-model_v4	0.051	0.975	78	71	2	78	0.003526	1.0	2afdb
run105_lastpdb.pdb	AF-A0A6J1P764-F1-model_v4	0.037	0.975	79	73	3	79	0.003526	1.0	2afdb
run105_lastpdb.pdb	AF-A0A1G3Q9Q1-F1-model_v4	0.074	1.0	81	70	1	79	0.003526	1.0	2afdb
run105_lastpdb.pdb	AF-L0AGK5-F1-model_v4	0.09	0.962	77	68	2	77	0.003526	1.0	2afdb
run105_lastpdb.pdb	AF-V6LPE7-F1-model_v4	0.05	1.0	80	71	1	79	0.003526	1.0	2afdb
run105_lastpdb.pdb	AF-A6QSD2-F1-model_v4	0.128	0.975	78	62	3	79	0.003526	1.0	2afdb
run105_lastpdb.pdb	AF-B8NLW7-F1-model_v4	0.141	0.975	78	61	3	79	0.003526	1.0	2afdb
run105_lastpdb.pdb	AF-A0A3M7GFD0-F1-model_v4	0.128	0.975	78	62	3	79	0.003526	1.0	2afdb
run105_lastpdb.pdb	AF-A0A061BBA4-F1-model_v4	0.076	0.975	78	66	3	79	0.003526	1.0	2afdb
run105_lastpdb.pdb	MGYP003492577471.pdb.gz	0.092	0.949	76	66	3	77	0.003553	1.0	3esm
run105_lastpdb.pdb	MGYP002167956396.pdb.gz	0.105	0.949	76	65	2	76	0.003553	1.0	3esm
run105_lastpdb.pdb	MGYP001030303975.pdb.gz	0.126	0.975	79	65	3	79	0.003553	1.0	3esm
run105_lastpdb.pdb	MGYP001775897530.pdb.gz	0.093	0.924	75	64	5	77	0.003553	1.0	3esm
run105_lastpdb.pdb	MGYP002373499724.pdb.gz	0.062	0.949	80	67	5	79	0.003553	1.0	3esm
run105_lastpdb.pdb	AF-I6UPL6-F1-model_v4	0.137	1.0	80	66	1	79	0.003722	1.0	2afdb
run105_lastpdb.pdb	AF-A0A4E9FKW7-F1-model_v4	0.134	1.0	82	66	1	79	0.003722	1.0	2afdb
run105_lastpdb.pdb	AF-W4J4C9-F1-model_v4	0.077	0.962	77	70	3	78	0.003722	1.0	2afdb
run105_lastpdb.pdb	AF-U7PJZ3-F1-model_v4	0.076	0.975	78	69	1	77	0.003722	1.0	2afdb
run105_lastpdb.pdb	AF-A0A2G9QKP3-F1-model_v4	0.105	0.949	76	65	3	77	0.003722	1.0	2afdb
run105_lastpdb.pdb	AF-A0A7M7HQ66-F1-model_v4	0.123	0.975	81	64	3	79	0.003722	1.0	2afdb
run105_lastpdb.pdb	AF-A0A397GSP0-F1-model_v4	0.089	0.975	78	69	3	79	0.003722	1.0	2afdb
run105_lastpdb.pdb	MGYP000694341533.pdb.gz	0.05	0.987	80	73	2	79	0.003751	1.0	3esm
run105_lastpdb.pdb	MGYP001254997665.pdb.gz	0.092	0.949	76	67	5	79	0.003751	1.0	3esm
run105_lastpdb.pdb	MGYP001091630898.pdb.gz	0.05	0.975	79	72	3	79	0.003751	1.0	3esm
run105_lastpdb.pdb	MGYP003577354556.pdb.gz	0.08	0.949	75	67	3	77	0.003751	1.0	3esm
run105_lastpdb.pdb	MGYP002790749077.pdb.gz	0.076	0.962	78	70	2	77	0.003751	1.0	3esm
run105_lastpdb.pdb	MGYP001609311143.pdb.gz	0.08	0.937	75	66	6	79	0.003751	1.0	3esm
run105_lastpdb.pdb	MGYP003333331421.pdb.gz	0.087	1.0	80	65	1	79	0.003751	1.0	3esm
run105_lastpdb.pdb	6wnx_D	0.129	0.949	77	63	3	77	0.003785	1.0	1pdb
run105_lastpdb.pdb	AF-L8HJB9-F1-model_v4	0.108	0.924	74	64	1	73	0.003929	1.0	2afdb
run105_lastpdb.pdb	AF-L2GPV8-F1-model_v4	0.08	0.949	75	66	5	79	0.003929	1.0	2afdb
run105_lastpdb.pdb	AF-A0A177Q2E5-F1-model_v4	0.173	0.937	75	58	6	79	0.003929	1.0	2afdb
run105_lastpdb.pdb	AF-A0A165JIV6-F1-model_v4	0.087	1.0	80	67	1	79	0.003929	1.0	2afdb
run105_lastpdb.pdb	AF-X0M0Z5-F1-model_v4	0.128	0.975	78	62	3	79	0.003929	1.0	2afdb
run105_lastpdb.pdb	AF-A0A081CFY9-F1-model_v4	0.076	0.975	78	66	3	79	0.003929	1.0	2afdb
run105_lastpdb.pdb	AF-A0A6A7C402-F1-model_v4	0.089	0.975	78	65	3	79	0.003929	1.0	2afdb
run105_lastpdb.pdb	MGYP002685160299.pdb.gz	0.105	0.949	76	65	3	77	0.003959	1.0	3esm
run105_lastpdb.pdb	MGYP000203282044.pdb.gz	0.087	0.962	80	68	2	77	0.003959	1.0	3esm
run105_lastpdb.pdb	MGYP002786192814.pdb.gz	0.146	0.949	75	63	5	79	0.003959	1.0	3esm
run105_lastpdb.pdb	MGYP003949479639.pdb.gz	0.158	1.0	82	64	1	79	0.003959	1.0	3esm
run105_lastpdb.pdb	MGYP002819702145.pdb.gz	0.089	0.975	78	66	3	79	0.003959	1.0	3esm
run105_lastpdb.pdb	MGYP001110479226.pdb.gz	0.093	0.937	75	66	6	79	0.003959	1.0	3esm
run105_lastpdb.pdb	MGYP001459930828.pdb.gz	0.061	1.0	81	73	1	79	0.003959	1.0	3esm
run105_lastpdb.pdb	MGYP000011319763.pdb.gz	0.074	0.975	81	67	1	77	0.003959	1.0	3esm
run105_lastpdb.pdb	3nol_A	0.092	0.937	76	65	6	79	0.003995	1.0	1pdb
run105_lastpdb.pdb	AF-A0A0V1PLB0-F1-model_v4	0.113	0.962	79	67	3	78	0.004148	1.0	2afdb
run105_lastpdb.pdb	AF-A0A2G9TW32-F1-model_v4	0.074	0.987	81	70	2	79	0.004148	1.0	2afdb
run105_lastpdb.pdb	AF-A0A090DYW9-F1-model_v4	0.121	0.924	74	62	3	75	0.004148	1.0	2afdb
run105_lastpdb.pdb	AF-A0A813M3G4-F1-model_v4	0.1	1.0	80	69	1	79	0.004148	1.0	2afdb
run105_lastpdb.pdb	AF-A0A433TVU6-F1-model_v4	0.052	0.949	76	69	3	77	0.004148	1.0	2afdb
run105_lastpdb.pdb	AF-A0A152A7Y2-F1-model_v4	0.051	0.962	78	70	2	77	0.004148	1.0	2afdb
run105_lastpdb.pdb	AF-A0A3N5L7W5-F1-model_v4	0.123	1.0	81	67	1	79	0.004148	1.0	2afdb
run105_lastpdb.pdb	AF-D6U7D9-F1-model_v4	0.108	0.937	74	65	5	78	0.004148	1.0	2afdb
run105_lastpdb.pdb	AF-A0A1Y1Z7W7-F1-model_v4	0.09	0.962	77	64	3	78	0.004148	1.0	2afdb
run105_lastpdb.pdb	MGYP002138557621.pdb.gz	0.142	0.962	77	64	2	77	0.00418	1.0	3esm
run105_lastpdb.pdb	MGYP001572406157.pdb.gz	0.078	0.949	76	67	3	77	0.00418	1.0	3esm
run105_lastpdb.pdb	MGYP001393564585.pdb.gz	0.1	1.0	80	70	1	79	0.00418	1.0	3esm
run105_lastpdb.pdb	MGYP001616527492.pdb.gz	0.121	0.911	74	61	6	77	0.00418	1.0	3esm
run105_lastpdb.pdb	MGYP002374266946.pdb.gz	0.126	0.873	71	59	6	74	0.00418	1.0	3esm
run105_lastpdb.pdb	MGYP000243981822.pdb.gz	0.094	1.0	117	66	1	79	0.00418	1.0	3esm
run105_lastpdb.pdb	AF-A0A2W1B9J1-F1-model_v4	0.066	0.899	75	66	3	73	0.004378	1.0	2afdb
run105_lastpdb.pdb	AF-A0A077Y1V5-F1-model_v4	0.076	0.975	78	71	3	79	0.004378	1.0	2afdb
run105_lastpdb.pdb	AF-A0A0C1EMX0-F1-model_v4	0.067	0.924	74	66	3	75	0.004378	1.0	2afdb
run105_lastpdb.pdb	AF-A0A0J9TKT2-F1-model_v4	0.103	0.962	77	68	3	78	0.004378	1.0	2afdb
run105_lastpdb.pdb	AF-A0A0Q5WCE4-F1-model_v4	0.168	0.975	77	63	3	79	0.004378	1.0	2afdb
run105_lastpdb.pdb	AF-A0A0D9QQ92-F1-model_v4	0.106	0.949	75	63	3	77	0.004378	1.0	2afdb
run105_lastpdb.pdb	AF-Q0DND9-F1-model_v4	0.128	0.937	78	64	1	74	0.004378	1.0	2afdb
run105_lastpdb.pdb	AF-A0A1V2L0V9-F1-model_v4	0.089	0.975	78	65	3	79	0.004378	1.0	2afdb
run105_lastpdb.pdb	AF-A0A1E3QHR5-F1-model_v4	0.102	0.975	78	64	3	79	0.004378	1.0	2afdb
run105_lastpdb.pdb	MGYP000315823292.pdb.gz	0.064	0.975	78	70	1	77	0.004412	1.0	3esm
run105_lastpdb.pdb	MGYP001616266869.pdb.gz	0.076	0.975	78	70	2	78	0.004412	1.0	3esm
run105_lastpdb.pdb	MGYP002624689839.pdb.gz	0.061	0.987	81	71	1	78	0.004412	1.0	3esm
run105_lastpdb.pdb	MGYP002763261851.pdb.gz	0.173	0.937	75	59	6	79	0.004412	1.0	3esm
run105_lastpdb.pdb	MGYP002779138024.pdb.gz	0.166	0.823	66	53	3	67	0.004412	1.0	3esm
run105_lastpdb.pdb	MGYP000571300830.pdb.gz	0.082	0.911	73	65	6	77	0.004412	1.0	3esm
run105_lastpdb.pdb	3mbr_X	0.078	0.937	76	66	6	79	0.004452	1.0	1pdb
run105_lastpdb.pdb	6wnx_A	0.129	0.949	77	63	3	77	0.004452	1.0	1pdb
run105_lastpdb.pdb	7mu2_A	0.086	0.975	81	68	2	78	0.004452	1.0	1pdb
run105_lastpdb.pdb	AF-A0A1B6JV32-F1-model_v4	0.058	0.861	68	63	6	73	0.004622	1.0	2afdb
run105_lastpdb.pdb	AF-A0A6G0V060-F1-model_v4	0.101	0.975	79	67	1	77	0.004622	1.0	2afdb
run105_lastpdb.pdb	AF-A0A7S0TSQ1-F1-model_v4	0.132	1.0	83	66	1	79	0.004622	1.0	2afdb
run105_lastpdb.pdb	AF-A0A814CN56-F1-model_v4	0.16	0.937	75	60	6	79	0.004622	1.0	2afdb
run105_lastpdb.pdb	AF-A0A818MBW5-F1-model_v4	0.075	1.0	80	71	1	79	0.004622	1.0	2afdb
run105_lastpdb.pdb	AF-A0A818KWM7-F1-model_v4	0.075	1.0	80	71	1	79	0.004622	1.0	2afdb
run105_lastpdb.pdb	AF-A0A821UN79-F1-model_v4	0.075	0.987	79	70	2	79	0.004622	1.0	2afdb
run105_lastpdb.pdb	MGYP002885642908.pdb.gz	0.109	0.911	73	62	6	77	0.004658	1.0	3esm
run105_lastpdb.pdb	MGYP001015662733.pdb.gz	0.078	0.937	76	66	6	79	0.004658	1.0	3esm
run105_lastpdb.pdb	MGYP003448791001.pdb.gz	0.142	0.937	77	62	3	76	0.004658	1.0	3esm
run105_lastpdb.pdb	MGYP000357232647.pdb.gz	0.141	0.975	78	64	3	79	0.004658	1.0	3esm
run105_lastpdb.pdb	MGYP001385626198.pdb.gz	0.108	0.899	74	62	1	71	0.004658	1.0	3esm
run105_lastpdb.pdb	MGYP003579755703.pdb.gz	0.074	1.0	81	71	1	79	0.004658	1.0	3esm
run105_lastpdb.pdb	MGYP001183557530.pdb.gz	0.175	0.911	74	57	6	77	0.004658	1.0	3esm
run105_lastpdb.pdb	MGYP001426873597.pdb.gz	0.093	0.937	75	65	6	79	0.004658	1.0	3esm
run105_lastpdb.pdb	MGYP002362717740.pdb.gz	0.089	0.949	78	65	3	77	0.004658	1.0	3esm
run105_lastpdb.pdb	MGYP002152220245.pdb.gz	0.093	0.911	75	64	3	74	0.004658	1.0	3esm
run105_lastpdb.pdb	2ovr_B	0.112	0.949	80	65	3	77	0.0047	1.0	1pdb
run105_lastpdb.pdb	AF-J9DA64-F1-model_v4	0.055	0.911	72	67	6	77	0.004879	1.0	2afdb
run105_lastpdb.pdb	AF-A0A842WS60-F1-model_v4	0.102	0.975	78	67	3	79	0.004879	1.0	2afdb
run105_lastpdb.pdb	AF-A0A1W9V935-F1-model_v4	0.064	0.962	78	67	2	77	0.004879	1.0	2afdb
run105_lastpdb.pdb	AF-A0A1D2VK97-F1-model_v4	0.089	0.975	78	65	3	79	0.004879	1.0	2afdb
run105_lastpdb.pdb	AF-Q6FLI3-F1-model_v4	0.094	0.924	74	61	6	78	0.004879	1.0	2afdb
run105_lastpdb.pdb	MGYP003442924753.pdb.gz	0.088	0.975	79	69	3	79	0.004917	1.0	3esm
run105_lastpdb.pdb	MGYP000272717660.pdb.gz	0.065	0.962	76	69	3	78	0.004917	1.0	3esm
run105_lastpdb.pdb	MGYP000308379135.pdb.gz	0.135	0.924	74	62	1	73	0.004917	1.0	3esm
run105_lastpdb.pdb	MGYP003663619897.pdb.gz	0.094	0.937	74	66	6	79	0.004917	1.0	3esm
run105_lastpdb.pdb	MGYP003554934988.pdb.gz	0.092	0.949	76	66	3	77	0.004917	1.0	3esm
run105_lastpdb.pdb	MGYP001476676372.pdb.gz	0.137	0.975	80	62	3	79	0.004917	1.0	3esm
run105_lastpdb.pdb	MGYP000412054098.pdb.gz	0.064	0.949	77	68	3	77	0.004917	1.0	3esm
run105_lastpdb.pdb	MGYP001767547078.pdb.gz	0.126	0.975	79	64	3	79	0.004917	1.0	3esm
run105_lastpdb.pdb	MGYP000749293606.pdb.gz	0.067	0.937	74	68	6	79	0.004917	1.0	3esm
run105_lastpdb.pdb	MGYP000859414150.pdb.gz	0.086	0.987	81	69	2	79	0.004917	1.0	3esm
run105_lastpdb.pdb	MGYP000565325480.pdb.gz	0.16	0.924	75	61	1	73	0.004917	1.0	3esm
run105_lastpdb.pdb	MGYP001093969816.pdb.gz	0.111	0.899	72	58	9	79	0.004917	1.0	3esm
run105_lastpdb.pdb	6m93_A	0.116	0.949	77	64	3	77	0.004961	1.0	1pdb
run105_lastpdb.pdb	AF-A0A2M8N7F5-F1-model_v4	0.09	0.975	77	68	1	77	0.00515	1.0	2afdb
run105_lastpdb.pdb	AF-G0QS50-F1-model_v4	0.077	0.962	77	69	3	78	0.00515	1.0	2afdb
run105_lastpdb.pdb	AF-A0A6G1Z706-F1-model_v4	0.102	0.975	78	67	3	79	0.00515	1.0	2afdb
run105_lastpdb.pdb	AF-A0A847Y436-F1-model_v4	0.085	1.0	82	70	1	79	0.00515	1.0	2afdb
run105_lastpdb.pdb	AF-I6ULP9-F1-model_v4	0.08	0.937	75	66	3	76	0.00515	1.0	2afdb
run105_lastpdb.pdb	AF-R0KKX3-F1-model_v4	0.103	0.962	77	65	1	76	0.00515	1.0	2afdb
run105_lastpdb.pdb	AF-X1PGI6-F1-model_v4	0.135	1.0	81	66	1	79	0.00515	1.0	2afdb
run105_lastpdb.pdb	AF-A0A167HXK1-F1-model_v4	0.087	1.0	80	67	1	79	0.00515	1.0	2afdb
run105_lastpdb.pdb	AF-W9KD20-F1-model_v4	0.128	0.975	78	62	3	79	0.00515	1.0	2afdb
run105_lastpdb.pdb	AF-B2WGT4-F1-model_v4	0.115	0.975	78	63	3	79	0.00515	1.0	2afdb
run105_lastpdb.pdb	MGYP002683107863.pdb.gz	0.103	0.962	77	66	3	78	0.00519	1.0	3esm
run105_lastpdb.pdb	MGYP001391605589.pdb.gz	0.102	0.975	78	67	1	77	0.00519	1.0	3esm
run105_lastpdb.pdb	MGYP001281234669.pdb.gz	0.087	0.987	80	69	2	79	0.00519	1.0	3esm
run105_lastpdb.pdb	MGYP000664763035.pdb.gz	0.102	0.861	68	59	12	79	0.00519	1.0	3esm
run105_lastpdb.pdb	MGYP000845359423.pdb.gz	0.128	0.949	78	63	3	77	0.00519	1.0	3esm
run105_lastpdb.pdb	MGYP000873820326.pdb.gz	0.06	1.0	83	72	1	79	0.00519	1.0	3esm
run105_lastpdb.pdb	6m92_A	0.116	0.949	77	64	3	77	0.005237	1.0	1pdb
run105_lastpdb.pdb	AF-A0A814I276-F1-model_v4	0.121	0.924	74	63	5	77	0.005437	1.0	2afdb
run105_lastpdb.pdb	AF-A0A6A5BUZ3-F1-model_v4	0.109	0.911	73	63	3	74	0.005437	1.0	2afdb
run105_lastpdb.pdb	AF-A0A7Y3L7N3-F1-model_v4	0.095	0.911	73	63	6	77	0.005437	1.0	2afdb
run105_lastpdb.pdb	AF-A0A2T7NNV9-F1-model_v4	0.12	0.937	75	63	6	79	0.005437	1.0	2afdb
[truncated: 28,955 more rows]
